# Supplementary material for: μ-Adipato-bis­[chlorido(2,2′:6′,2′′-terpyridine)­copper(II)] tetra­hydrate
Source: Acta Crystallogr Sect E Struct Rep Online. 2010 Jul 14;66(Pt 8):m934. doi: 10.1107/S1600536810027005 (PMC3007253; doi:10.1107/S1600536810027005)
Supplement: Supplementary file 1 [file e-66-0m934-sup1.cif]

##############################################################################
###                                                                        ###
###        Electronic paper (Acta Crystallographica Section E)             ###
###                                                                        ###
##############################################################################
#                                                                            #
# This CIF contains the data in a paper accepted for publication in Acta     #
# Crystallographica Section E. It conforms to the requirements of Notes      #
# for Authors for Section E, and has been peer reviewed under the auspices   #
# of the IUCr Commission on Journals.                                        #
#                                                                            #
# Full details of the Crystallographic Information File format               #
# are given in the paper "The Crystallographic Information File (CIF):       #
# a New Standard Archive File for Crystallography" by S. R. Hall, F. H.      #
# Allen and I. D. Brown [Acta Cryst. (1991), A47, 655-685].                  #
#                                                                            #
# The current version of the core CIF dictionary is obtainable from          #
# ftp://ftp.iucr.org/pub/cif_core.dic. The current version number is 2.4.    #
#                                                                            #
# Software is freely available for graphical display of the structure(s) in  #
# this CIF.  For information consult the CIF home page http://www.iucr.org/  #
# cif/home.html                                                              #
#                                                                            #
# This file may be used for bona fide research purposes within the           #
# scientific community so long as proper attribution is given to the journal # 
# article from which it was obtained.                                        #
#                                                                            #
##############################################################################
                                             
data_global
_audit_creation_method     'form.cif (version 2.0)'
_journal_data_validation_number     ?
_journal_date_recd_electronic     2010-06-24
_journal_date_accepted     2010-07-08
_journal_name_full     'Acta Crystallographica, Section E'
_journal_year     2010
_journal_volume     66
_journal_issue      8
_journal_page_first     m934
_journal_page_last     m934
_journal_paper_category     QM
_journal_coeditor_code     ZL2287
_publ_contact_author_name     'Hong-Zhen Xie'
_publ_contact_author_address
;
   State Key Lab. Base of Novel Functional Materials and Preparation Science
   Faculty of Materials Science and Chemical Engineering
   Ningbo University
   Ningbo, Zhejiang
   315211, People's Republic of China
;
_publ_contact_author_email     xiehongzhen@nbu.edu.cn
_publ_contact_author_fax     '086 574 87600786'
_publ_contact_author_phone     '086 574 87600734'
_publ_section_title
;
\m-Adipato-bis[chlorido(2,2':6',2''-terpyridine)copper(II)] tetrahydrate
;
loop_
    _publ_author_name
    _publ_author_footnote
    _publ_author_address
    'Hong-Zhen Xie' ?
;
State Key Laboratory Base of Novel Functional Materials and Preparation Science
    Faculty of Materials Science and Chemical Engineering
    Ningbo University
    Ningbo, Zhejiang 315211, People's Republic of China
;
    'Yan-Guang Zhang' ?
;
State Key Laboratory Base of Novel Functional Materials and Preparation Science
    Faculty of Materials Science and Chemical Engineering
    Ningbo University
    Ningbo, Zhejiang 315211, People's Republic of China
;
data_I
_audit_creation_method     SHELXL-97
_chemical_name_systematic
;
\m-Adipato-bis[chlorido(2,2':6',2''-terpyridine)copper(II)] tetrahydrate
;
_chemical_name_common     ?
_chemical_formula_moiety     'C36 H30 Cl2 Cu2 N6 O4, 4(H2 O)'
_chemical_formula_sum     'C36 H38 Cl2 Cu2 N6 O8'
_chemical_formula_iupac     '[Cu2 (C6 H8 O4) Cl2 (C15 H11 N3)2], 4H2 O'
_chemical_formula_weight     880.70
_chemical_melting_point     ?
_symmetry_cell_setting     triclinic
_symmetry_space_group_name_H-M     'P -1'
_symmetry_space_group_name_Hall     '-P 1'
loop_
    _symmetry_equiv_pos_as_xyz
    'x, y, z'
    '-x, -y, -z'
_cell_length_a     8.2334(16)
_cell_length_b     9.5678(19)
_cell_length_c     11.548(2)
_cell_angle_alpha     83.42(3)
_cell_angle_beta     81.69(3)
_cell_angle_gamma     84.38(3)
_cell_volume     891.2(3)
_cell_formula_units_Z     1
_cell_measurement_reflns_used     7883
_cell_measurement_theta_min     3.04
_cell_measurement_theta_max     27.43
_cell_measurement_temperature     298(2)
_exptl_crystal_description     plate
_exptl_crystal_colour     green
_exptl_crystal_size_max     0.25
_exptl_crystal_size_mid     0.22
_exptl_crystal_size_min     0.07
_exptl_crystal_density_diffrn     1.641
_exptl_crystal_density_meas     ?
_exptl_crystal_density_method     'not measured'
_exptl_crystal_F_000     452
_exptl_absorpt_coefficient_mu     1.406
_exptl_absorpt_correction_type     multi-scan
_exptl_absorpt_process_details     '(ABSCOR; Higashi, 1995)'
_exptl_absorpt_correction_T_min     0.680
_exptl_absorpt_correction_T_max     0.892
_exptl_special_details
;
;
_diffrn_ambient_temperature     298(2)
_diffrn_radiation_type     MoK\a
_diffrn_radiation_wavelength     0.71073
_diffrn_radiation_source     'fine-focus sealed tube'
_diffrn_radiation_monochromator     graphite
_diffrn_measurement_device_type     'Rigaku R-AXIS RAPID'
_diffrn_measurement_method     '\w scans'
_diffrn_detector_area_resol_mean     0
_diffrn_reflns_number     8834
_diffrn_reflns_av_R_equivalents     0.0158
_diffrn_reflns_av_sigmaI/netI     0.0198
_diffrn_reflns_theta_min     3.17
_diffrn_reflns_theta_max     27.47
_diffrn_reflns_theta_full     27.47
_diffrn_measured_fraction_theta_max     0.989
_diffrn_measured_fraction_theta_full     0.989
_diffrn_reflns_limit_h_min     -10
_diffrn_reflns_limit_h_max     10
_diffrn_reflns_limit_k_min     -12
_diffrn_reflns_limit_k_max     12
_diffrn_reflns_limit_l_min     -14
_diffrn_reflns_limit_l_max     14
_diffrn_standards_number     0
_diffrn_standards_interval_count     0
_diffrn_standards_interval_time     0
_diffrn_standards_decay_%     no
_refine_special_details
;
Refinement of <i>F</i>^2^ against ALL reflections. The weighted <i>R</i>-factor
<i>wR</i> and goodness of fit <i>S</i> are based on <i>F</i>^2^, conventional
<i>R</i>-factors <i>R</i> are based on <i>F</i>, with <i>F</i> set to zero for
negative <i>F</i>^2^. The threshold expression of <i>F</i>^2^ >
\s(<i>F</i>^2^) is used only for calculating <i>R</i>-factors(gt) <i>etc</i>.
and is not relevant to the choice of reflections for refinement.
<i>R</i>-factors based on <i>F</i>^2^ are statistically about twice as large
as those based on <i>F</i>, and <i>R</i>- factors based on ALL data will be
even larger.
;
_reflns_number_total     4046
_reflns_number_gt     3751
_reflns_threshold_expression     I>2sigma(I)
_refine_ls_structure_factor_coef     Fsqd
_refine_ls_matrix_type     full
_refine_ls_R_factor_all     0.0274
_refine_ls_R_factor_gt     0.0247
_refine_ls_wR_factor_gt     0.0744
_refine_ls_wR_factor_ref     0.0796
_refine_ls_goodness_of_fit_ref     1.245
_refine_ls_restrained_S_all     1.245
_refine_ls_number_reflns     4046
_refine_ls_number_parameters     245
_refine_ls_number_restraints     0
_refine_ls_hydrogen_treatment     constr
_refine_ls_weighting_scheme     calc
_refine_ls_weighting_details
         'calc w=1/[\s^2^(Fo^2^)+(0.0414P)^2^+0.4176P] where P=(Fo^2^+2Fc^2^)/3'
_atom_sites_solution_hydrogens     geom
_atom_sites_solution_primary     direct
_atom_sites_solution_secondary     difmap
_refine_ls_shift/su_max     0.001
_refine_ls_shift/su_mean     0.000
_refine_diff_density_max     0.481
_refine_diff_density_min     -0.506
_refine_ls_extinction_method     none
_refine_ls_extinction_coef     ?
loop_
    _atom_type_symbol
    _atom_type_description
    _atom_type_scat_dispersion_real
    _atom_type_scat_dispersion_imag
    _atom_type_scat_source
    'C' 'C' 0.0033 0.0016
                         'International Tables Vol C Tables 4.2.6.8 and 6.1.1.4'
    'H' 'H' 0.0000 0.0000
                         'International Tables Vol C Tables 4.2.6.8 and 6.1.1.4'
    'N' 'N' 0.0061 0.0033
                         'International Tables Vol C Tables 4.2.6.8 and 6.1.1.4'
    'O' 'O' 0.0106 0.0060
                         'International Tables Vol C Tables 4.2.6.8 and 6.1.1.4'
    'Cu' 'Cu' 0.3201 1.2651
                         'International Tables Vol C Tables 4.2.6.8 and 6.1.1.4'
    'Cl' 'Cl' 0.1484 0.1585
                         'International Tables Vol C Tables 4.2.6.8 and 6.1.1.4'
_computing_data_collection     'RAPID-AUTO (Rigaku, 1998)'
_computing_cell_refinement     'RAPID-AUTO (Rigaku, 1998)'
_computing_data_reduction     'CrystalStructure (Rigaku/MSC, 2002)'
_computing_structure_solution     'SHELXS97 (Sheldrick, 2008)'
_computing_structure_refinement     'SHELXL97 (Sheldrick, 2008)'
_computing_molecular_graphics     'ORTEPII (Johnson, 1976)'
_computing_publication_material     'SHELXL97 (Sheldrick, 2008)'
loop_
    _atom_site_type_symbol
    _atom_site_label
    _atom_site_fract_x
    _atom_site_fract_y
    _atom_site_fract_z
    _atom_site_U_iso_or_equiv
    _atom_site_adp_type
    _atom_site_calc_flag
    _atom_site_refinement_flags
    _atom_site_occupancy
    _atom_site_disorder_assembly
    _atom_site_disorder_group
    Cu Cu 0.13815(3) 0.79530(2) 0.258347(18) 0.00798(8) Uani d . 1 . .
    Cl Cl 0.00080(5) 0.61527(4) 0.17386(4) 0.01293(10) Uani d . 1 . .
    O O1 0.31683(16) 0.65682(13) 0.29993(11) 0.0110(3) Uani d . 1 . .
    O O2 0.41422(18) 0.84454(14) 0.35396(12) 0.0158(3) Uani d . 1 . .
    O O3 0.40877(18) 0.42538(14) 0.16550(12) 0.0173(3) Uani d . 1 . .
    H H3C 0.5094 0.4458 0.1431 0.021 Uiso d . 1 . .
    H H3D 0.3784 0.4760 0.2132 0.021 Uiso d . 1 . .
    O O4 -0.30631(19) 0.54262(18) 0.05804(13) 0.0244(3) Uani d . 1 . .
    H H4C -0.2000 0.5478 0.0749 0.029 Uiso d . 1 . .
    H H4D -0.2994 0.5637 -0.0183 0.029 Uiso d . 1 . .
    N N1 -0.00477(19) 0.78588(16) 0.41703(13) 0.0093(3) Uani d . 1 . .
    N N2 0.01050(18) 0.97845(15) 0.24509(13) 0.0089(3) Uani d . 1 . .
    N N3 0.24603(19) 0.88021(16) 0.10055(13) 0.0097(3) Uani d . 1 . .
    C C1 -0.0037(2) 0.67745(19) 0.50071(16) 0.0121(3) Uani d . 1 . .
    H H1A 0.0753 0.6020 0.4902 0.014 Uiso calc R 1 . .
    C C2 -0.1158(2) 0.6730(2) 0.60277(16) 0.0139(4) Uani d . 1 . .
    H H2A -0.1120 0.5962 0.6598 0.017 Uiso calc R 1 . .
    C C3 -0.2338(2) 0.7858(2) 0.61759(16) 0.0151(4) Uani d . 1 . .
    H H3A -0.3115 0.7851 0.6846 0.018 Uiso calc R 1 . .
    C C4 -0.2350(2) 0.90009(19) 0.53138(16) 0.0131(4) Uani d . 1 . .
    H H4A -0.3123 0.9771 0.5404 0.016 Uiso calc R 1 . .
    C C5 -0.1188(2) 0.89694(18) 0.43166(16) 0.0098(3) Uani d . 1 . .
    C C6 -0.1046(2) 1.01126(19) 0.33414(16) 0.0104(3) Uani d . 1 . .
    C C7 -0.1938(2) 1.14257(19) 0.33008(16) 0.0128(4) Uani d . 1 . .
    H H7A -0.2752 1.1655 0.3912 0.015 Uiso calc R 1 . .
    C C8 -0.1577(2) 1.23842(19) 0.23184(17) 0.0138(4) Uani d . 1 . .
    H H8A -0.2157 1.3269 0.2272 0.017 Uiso calc R 1 . .
    C C9 -0.0360(2) 1.20397(19) 0.14023(16) 0.0126(4) Uani d . 1 . .
    H H9A -0.0112 1.2683 0.0748 0.015 Uiso calc R 1 . .
    C C10 0.0474(2) 1.06991(18) 0.14981(16) 0.0100(3) Uani d . 1 . .
    C C11 0.1807(2) 1.01092(18) 0.06390(15) 0.0093(3) Uani d . 1 . .
    C C12 0.2341(2) 1.07967(19) -0.04513(16) 0.0122(3) Uani d . 1 . .
    H H12A 0.1876 1.1691 -0.0687 0.015 Uiso calc R 1 . .
    C C13 0.3592(2) 1.0118(2) -0.11900(16) 0.0134(4) Uani d . 1 . .
    H H13A 0.3983 1.0557 -0.1924 0.016 Uiso calc R 1 . .
    C C14 0.4240(2) 0.8782(2) -0.08133(16) 0.0137(4) Uani d . 1 . .
    H H14A 0.5065 0.8308 -0.1296 0.016 Uiso calc R 1 . .
    C C15 0.3649(2) 0.81548(19) 0.02906(16) 0.0117(3) Uani d . 1 . .
    H H15A 0.4092 0.7258 0.0541 0.014 Uiso calc R 1 . .
    C C16 0.4287(2) 0.71750(18) 0.33897(15) 0.0095(3) Uani d . 1 . .
    C C17 0.5825(2) 0.62512(19) 0.36324(16) 0.0121(3) Uani d . 1 . .
    H H17A 0.6498 0.6774 0.4025 0.015 Uiso calc R 1 . .
    H H17B 0.6456 0.6031 0.2890 0.015 Uiso calc R 1 . .
    C C18 0.5460(2) 0.48718(19) 0.43937(15) 0.0117(4) Uani d . 1 . .
    H H18A 0.4804 0.4338 0.3997 0.014 Uiso calc R 1 . .
    H H18C 0.6489 0.4311 0.4487 0.014 Uiso calc R 1 . .
loop_
    _atom_site_aniso_label
    _atom_site_aniso_U_11
    _atom_site_aniso_U_22
    _atom_site_aniso_U_33
    _atom_site_aniso_U_12
    _atom_site_aniso_U_13
    _atom_site_aniso_U_23
    Cu 0.00828(12) 0.00753(11) 0.00710(12) 0.00144(7) -0.00039(8) 0.00098(8)
    Cl 0.0137(2) 0.0122(2) 0.0137(2) -0.00219(15) -0.00496(16) 0.00018(16)
    O1 0.0104(6) 0.0105(6) 0.0121(6) 0.0011(5) -0.0030(5) -0.0010(5)
    O2 0.0188(7) 0.0106(6) 0.0179(7) 0.0001(5) -0.0016(5) -0.0031(5)
    O3 0.0191(7) 0.0159(6) 0.0161(7) -0.0004(5) 0.0020(5) -0.0052(5)
    O4 0.0184(8) 0.0409(9) 0.0157(7) -0.0097(7) -0.0021(6) -0.0040(7)
    N1 0.0105(7) 0.0089(7) 0.0086(7) -0.0010(5) -0.0017(5) -0.0008(6)
    N2 0.0092(7) 0.0083(7) 0.0092(7) -0.0006(5) -0.0026(6) 0.0001(6)
    N3 0.0098(7) 0.0105(7) 0.0090(7) -0.0011(5) -0.0020(5) -0.0001(6)
    C1 0.0117(8) 0.0115(8) 0.0133(8) -0.0008(6) -0.0034(7) -0.0004(7)
    C2 0.0171(9) 0.0145(8) 0.0108(8) -0.0047(7) -0.0037(7) 0.0015(7)
    C3 0.0174(9) 0.0176(9) 0.0100(8) -0.0050(7) 0.0025(7) -0.0024(7)
    C4 0.0139(9) 0.0123(8) 0.0129(8) -0.0017(7) 0.0008(7) -0.0028(7)
    C5 0.0109(8) 0.0086(8) 0.0106(8) -0.0011(6) -0.0027(6) -0.0019(7)
    C6 0.0099(8) 0.0116(8) 0.0105(8) -0.0010(6) -0.0026(6) -0.0031(7)
    C7 0.0117(9) 0.0128(8) 0.0142(9) 0.0018(7) -0.0026(7) -0.0045(7)
    C8 0.0147(9) 0.0093(8) 0.0177(9) 0.0020(6) -0.0055(7) -0.0016(7)
    C9 0.0152(9) 0.0102(8) 0.0130(8) -0.0022(7) -0.0048(7) 0.0017(7)
    C10 0.0102(8) 0.0104(8) 0.0100(8) -0.0017(6) -0.0035(6) 0.0003(7)
    C11 0.0093(8) 0.0089(8) 0.0102(8) -0.0020(6) -0.0038(6) 0.0011(7)
    C12 0.0133(9) 0.0125(8) 0.0116(8) -0.0034(7) -0.0035(7) -0.0002(7)
    C13 0.0140(9) 0.0177(9) 0.0092(8) -0.0068(7) -0.0013(7) -0.0003(7)
    C14 0.0117(9) 0.0182(9) 0.0114(8) -0.0030(7) 0.0013(7) -0.0049(7)
    C15 0.0121(9) 0.0109(8) 0.0117(8) -0.0004(6) -0.0021(7) -0.0002(7)
    C16 0.0120(8) 0.0100(8) 0.0053(7) -0.0016(6) 0.0016(6) 0.0018(6)
    C17 0.0100(8) 0.0144(8) 0.0116(8) -0.0003(6) -0.0020(6) -0.0002(7)
    C18 0.0119(8) 0.0122(8) 0.0109(8) 0.0036(6) -0.0044(7) -0.0012(7)
_geom_special_details
;
All e.s.d.'s (except the e.s.d. in the dihedral angle between two l.s. planes)
are estimated using the full covariance matrix. The cell e.s.d.'s are taken
into account individually in the estimation of e.s.d.'s in distances, angles
and torsion angles; correlations between e.s.d.'s in cell parameters are only
used when they are defined by crystal symmetry. An approximate (isotropic)
treatment of cell e.s.d.'s is used for estimating e.s.d.'s involving l.s.
planes.
;
loop_
    _geom_bond_atom_site_label_1
    _geom_bond_atom_site_label_2
    _geom_bond_site_symmetry_2
    _geom_bond_distance
    _geom_bond_publ_flag
    Cu N2 . 1.9552(16) ?
    Cu O1 . 1.9562(14) ?
    Cu N3 . 2.0257(17) ?
    Cu N1 . 2.0274(16) ?
    Cu Cl . 2.5067(8) ?
    O1 C16 . 1.294(2) ?
    O2 C16 . 1.239(2) ?
    O3 H3C . 0.8658 ?
    O3 H3D . 0.7734 ?
    O4 H4C . 0.9308 ?
    O4 H4D . 0.8764 ?
    N1 C1 . 1.335(2) ?
    N1 C5 . 1.356(2) ?
    N2 C6 . 1.337(2) ?
    N2 C10 . 1.343(2) ?
    N3 C15 . 1.337(2) ?
    N3 C11 . 1.358(2) ?
    C1 C2 . 1.387(3) ?
    C1 H1A . 0.9300 ?
    C2 C3 . 1.389(3) ?
    C2 H2A . 0.9300 ?
    C3 C4 . 1.392(3) ?
    C3 H3A . 0.9300 ?
    C4 C5 . 1.388(3) ?
    C4 H4A . 0.9300 ?
    C5 C6 . 1.478(3) ?
    C6 C7 . 1.391(2) ?
    C7 C8 . 1.391(3) ?
    C7 H7A . 0.9300 ?
    C8 C9 . 1.393(3) ?
    C8 H8A . 0.9300 ?
    C9 C10 . 1.395(2) ?
    C9 H9A . 0.9300 ?
    C10 C11 . 1.483(2) ?
    C11 C12 . 1.385(3) ?
    C12 C13 . 1.397(3) ?
    C12 H12A . 0.9300 ?
    C13 C14 . 1.383(3) ?
    C13 H13A . 0.9300 ?
    C14 C15 . 1.387(3) ?
    C14 H14A . 0.9300 ?
    C15 H15A . 0.9300 ?
    C16 C17 . 1.513(3) ?
    C17 C18 . 1.530(3) ?
    C17 H17A . 0.9700 ?
    C17 H17B . 0.9700 ?
    C18 C18 2_666 1.527(3) ?
    C18 H18A . 0.9700 ?
    C18 H18C . 0.9700 ?
loop_
    _geom_angle_atom_site_label_1
    _geom_angle_atom_site_label_2
    _geom_angle_atom_site_label_3
    _geom_angle_site_symmetry_1
    _geom_angle_site_symmetry_3
    _geom_angle
    _geom_angle_publ_flag
    N2 Cu O1 . . 157.68(6) ?
    N2 Cu N3 . . 79.61(7) ?
    O1 Cu N3 . . 99.40(6) ?
    N2 Cu N1 . . 79.49(7) ?
    O1 Cu N1 . . 98.23(6) ?
    N3 Cu N1 . . 158.62(6) ?
    N2 Cu Cl . . 110.17(5) ?
    O1 Cu Cl . . 92.15(4) ?
    N3 Cu Cl . . 94.79(5) ?
    N1 Cu Cl . . 96.54(5) ?
    C16 O1 Cu . . 110.59(11) ?
    H3C O3 H3D . . 102.7 ?
    H4C O4 H4D . . 104.5 ?
    C1 N1 C5 . . 119.25(16) ?
    C1 N1 Cu . . 125.82(13) ?
    C5 N1 Cu . . 114.70(12) ?
    C6 N2 C10 . . 122.21(15) ?
    C6 N2 Cu . . 118.81(12) ?
    C10 N2 Cu . . 118.88(12) ?
    C15 N3 C11 . . 119.08(16) ?
    C15 N3 Cu . . 125.77(12) ?
    C11 N3 Cu . . 114.98(12) ?
    N1 C1 C2 . . 122.57(17) ?
    N1 C1 H1A . . 118.7 ?
    C2 C1 H1A . . 118.7 ?
    C1 C2 C3 . . 118.37(18) ?
    C1 C2 H2A . . 120.8 ?
    C3 C2 H2A . . 120.8 ?
    C2 C3 C4 . . 119.53(18) ?
    C2 C3 H3A . . 120.2 ?
    C4 C3 H3A . . 120.2 ?
    C5 C4 C3 . . 118.75(17) ?
    C5 C4 H4A . . 120.6 ?
    C3 C4 H4A . . 120.6 ?
    N1 C5 C4 . . 121.52(17) ?
    N1 C5 C6 . . 113.96(16) ?
    C4 C5 C6 . . 124.51(16) ?
    N2 C6 C7 . . 120.59(17) ?
    N2 C6 C5 . . 112.72(15) ?
    C7 C6 C5 . . 126.68(17) ?
    C8 C7 C6 . . 117.98(17) ?
    C8 C7 H7A . . 121.0 ?
    C6 C7 H7A . . 121.0 ?
    C7 C8 C9 . . 121.01(17) ?
    C7 C8 H8A . . 119.5 ?
    C9 C8 H8A . . 119.5 ?
    C8 C9 C10 . . 117.87(17) ?
    C8 C9 H9A . . 121.1 ?
    C10 C9 H9A . . 121.1 ?
    N2 C10 C9 . . 120.32(17) ?
    N2 C10 C11 . . 112.50(15) ?
    C9 C10 C11 . . 127.18(17) ?
    N3 C11 C12 . . 122.00(16) ?
    N3 C11 C10 . . 113.92(15) ?
    C12 C11 C10 . . 124.06(16) ?
    C11 C12 C13 . . 118.57(17) ?
    C11 C12 H12A . . 120.7 ?
    C13 C12 H12A . . 120.7 ?
    C14 C13 C12 . . 119.01(17) ?
    C14 C13 H13A . . 120.5 ?
    C12 C13 H13A . . 120.5 ?
    C13 C14 C15 . . 119.40(17) ?
    C13 C14 H14A . . 120.3 ?
    C15 C14 H14A . . 120.3 ?
    N3 C15 C14 . . 121.92(17) ?
    N3 C15 H15A . . 119.0 ?
    C14 C15 H15A . . 119.0 ?
    O2 C16 O1 . . 122.70(17) ?
    O2 C16 C17 . . 121.07(17) ?
    O1 C16 C17 . . 116.22(15) ?
    C16 C17 C18 . . 113.19(15) ?
    C16 C17 H17A . . 108.9 ?
    C18 C17 H17A . . 108.9 ?
    C16 C17 H17B . . 108.9 ?
    C18 C17 H17B . . 108.9 ?
    H17A C17 H17B . . 107.8 ?
    C18 C18 C17 2_666 . 112.17(18) ?
    C18 C18 H18A 2_666 . 109.2 ?
    C17 C18 H18A . . 109.2 ?
    C18 C18 H18C 2_666 . 109.2 ?
    C17 C18 H18C . . 109.2 ?
    H18A C18 H18C . . 107.9 ?
loop_
    _geom_hbond_atom_site_label_D
    _geom_hbond_atom_site_label_H
    _geom_hbond_atom_site_label_A
    _geom_hbond_site_symmetry_A
    _geom_hbond_distance_DH
    _geom_hbond_distance_HA
    _geom_hbond_distance_DA
    _geom_hbond_angle_DHA
    _geom_hbond_publ_flag
    O3 H3C O4 1_655 0.87 1.94 2.767(2) 160 yes
    O3 H3D O1 ? 0.77 2.08 2.829(2) 163 yes
    O4 H4C Cl ? 0.93 2.32 3.194(2) 156 yes
    O4 H4D O3 2_565 0.88 2.02 2.805(2) 148 yes
