# Supplementary material for: μ-Adipato-bis­[chlorido(2,2′:6′,2′′-terpyridine)­copper(II)] tetra­hydrate
Source: Acta Crystallogr Sect E Struct Rep Online. 2010 Jul 14;66(Pt 8):m934. doi: 10.1107/S1600536810027005 (PMC3007253; doi:10.1107/S1600536810027005)
Supplement: Supplementary file 2 [file e-66-0m934-Isup2.hkl]

# 
# h,k,l, Fc-squared, Fo-squared, sigma(Fo-squared) and status flag 
# 
data_I
_shelx_title ' [Cu2(C15H11N3)2(C6H8O4)Cl2].4H2O in P-1' 
_shelx_refln_list_code          4 
_shelx_F_calc_maximum      187.44 
_exptl_crystal_F_000       452.00 
_reflns_d_resolution_high  0.7704 
 
loop_ 
 _symmetry_equiv_pos_as_xyz 
 'x, y, z' 
 '-x, -y, -z' 
 
_cell_length_a     8.2334 
_cell_length_b     9.5678 
_cell_length_c    11.5484 
_cell_angle_alpha  83.415 
_cell_angle_beta   81.689 
_cell_angle_gamma  84.378 
 
_shelx_F_squared_multiplier     1.000 
 
loop_ 
 _refln_index_h 
 _refln_index_k 
 _refln_index_l 
 _refln_F_squared_calc 
 _refln_F_squared_meas 
 _refln_F_squared_sigma 
 _refln_observed_status 
   2   0   0      821.60      856.83      8.00 o 
   3   0   0      125.20      169.50      6.83 o 
   4   0   0      262.54      266.90      4.61 o 
   5   0   0     1381.01     1478.49     22.70 o 
   6   0   0      592.57      591.98      9.25 o 
   7   0   0     3377.74     3415.98     49.45 o 
   8   0   0     1160.60     1169.19     16.92 o 
   9   0   0      816.97      811.57     22.07 o 
  10   0   0        1.85        5.35      5.53 o 
 -10   1   0      541.43      566.45     15.82 o 
  -9   1   0      434.51      411.72     10.49 o 
  -8   1   0      130.51      141.14      7.28 o 
  -7   1   0      381.82      395.21     10.30 o 
  -6   1   0      204.12      194.62      6.90 o 
  -5   1   0     1522.81     1610.74     16.96 o 
  -4   1   0       22.43       28.27      7.12 o 
  -3   1   0     5455.56     5315.85     53.95 o 
  -2   1   0     3579.17     3429.36     31.69 o 
  -1   1   0       54.66       72.42      1.52 o 
   1   1   0     9977.83     7954.96     86.04 o 
   2   1   0      183.93      237.04      9.29 o 
   3   1   0       14.67       21.48      2.36 o 
   4   1   0     1349.50     1326.26     13.60 o 
   5   1   0      982.74      965.83     19.45 o 
   6   1   0     1331.69     1315.41     15.87 o 
   7   1   0       55.44       55.37     20.48 o 
   8   1   0      998.74     1026.80     15.62 o 
   9   1   0      117.57      139.81      7.75 o 
  10   1   0       41.61       41.81      8.71 o 
 -10   2   0       53.12       67.86     16.81 o 
  -9   2   0        7.09        5.53      5.94 o 
  -8   2   0     1355.78     1337.86     20.68 o 
  -7   2   0      278.28      272.24      7.14 o 
  -6   2   0        3.85        7.51      3.04 o 
  -5   2   0      322.21      287.11      6.36 o 
  -4   2   0     3486.76     3499.14     34.85 o 
  -3   2   0       78.08      131.92      8.00 o 
  -2   2   0       29.99       37.63      2.63 o 
  -1   2   0     6089.88     6052.55     42.15 o 
   0   2   0      781.38      790.36      4.91 o 
   1   2   0        0.89        6.00      1.90 o 
   2   2   0        9.16       22.37      4.50 o 
   3   2   0     6150.67     6133.40     64.84 o 
   4   2   0        3.15        6.61      2.28 o 
   5   2   0      191.64      217.61      6.26 o 
   6   2   0      722.21      751.76     12.64 o 
   7   2   0     1469.39     1453.04     23.62 o 
   8   2   0        5.01        5.90      5.08 o 
   9   2   0        7.67        8.80      8.07 o 
  10   2   0      368.36      376.87     13.74 o 
 -10   3   0     1077.32     1077.49     54.39 o 
  -9   3   0      491.91      483.63     10.52 o 
  -8   3   0      101.90      101.06      6.06 o 
  -7   3   0      203.68      206.67      6.33 o 
  -6   3   0       42.94       41.57      3.83 o 
  -5   3   0      169.42      172.95      4.59 o 
  -4   3   0      239.12      203.02      5.27 o 
  -3   3   0     7001.34     7220.02     63.84 o 
  -2   3   0     2852.45     2949.15     21.91 o 
  -1   3   0     5712.49     5914.92     47.72 o 
   0   3   0     1040.79     1045.29      8.53 o 
   1   3   0     1287.35     1168.24     10.12 o 
   2   3   0       17.53       21.98      4.09 o 
   3   3   0      300.22      297.97      5.39 o 
   4   3   0     1299.06     1256.89     21.63 o 
   5   3   0     1004.46      932.89     11.56 o 
   6   3   0      668.80      697.93     11.17 o 
   7   3   0       40.46       39.50      4.64 o 
   8   3   0      467.74      455.49     17.95 o 
   9   3   0        5.73        5.46      7.28 o 
  10   3   0      105.52       94.23      9.91 o 
  -9   4   0      366.88      367.68      8.91 o 
  -8   4   0       77.31       76.14      4.31 o 
  -7   4   0       32.66       29.79      3.45 o 
  -6   4   0        7.48        9.48      2.94 o 
  -5   4   0     2161.30     2176.01     18.40 o 
  -4   4   0     1527.79     1461.76     11.95 o 
  -3   4   0       10.13       14.96      1.98 o 
  -2   4   0     2916.99     3226.38     24.47 o 
  -1   4   0     2188.20     2491.51     18.34 o 
   0   4   0       57.88       76.73      2.06 o 
   1   4   0      540.85      564.96      5.40 o 
   2   4   0     4526.93     4457.20     45.68 o 
   3   4   0     3217.84     3224.29     32.14 o 
   4   4   0      215.28      237.24      5.94 o 
   5   4   0       32.09       39.71      4.78 o 
   6   4   0      665.79      684.43     10.47 o 
   7   4   0       44.39       41.43      4.69 o 
   8   4   0      155.06      138.06      6.75 o 
   9   4   0     1606.10     1590.36     22.91 o 
  10   4   0      517.05      555.47     13.42 o 
  -9   5   0       72.12       63.80      5.58 o 
  -8   5   0      652.02      641.26     11.61 o 
  -7   5   0     1081.84     1094.64     12.61 o 
  -6   5   0     2325.34     2235.34     20.07 o 
  -5   5   0      481.66      472.72      7.35 o 
  -4   5   0      481.45      498.37      8.83 o 
  -3   5   0      180.02      169.41      4.97 o 
  -2   5   0       65.79       72.39      1.88 o 
  -1   5   0     5963.99     6412.53     47.41 o 
   0   5   0     4368.48     4343.85     42.12 o 
   1   5   0      479.78      436.00      5.83 o 
   2   5   0     3050.23     3151.55     30.65 o 
   3   5   0      176.17      202.26      4.79 o 
   4   5   0     1128.68     1179.60     20.34 o 
   5   5   0       28.01       27.86      3.52 o 
   6   5   0      691.65      665.14     12.07 o 
   7   5   0      720.57      716.14     21.34 o 
   8   5   0      899.20      887.71     16.51 o 
   9   5   0      121.26      127.87     20.46 o 
  -8   6   0      226.60      228.04     10.97 o 
  -7   6   0        3.90       -2.35      2.95 o 
  -6   6   0     1288.78     1253.92     17.48 o 
  -5   6   0      994.00      947.92     12.54 o 
  -4   6   0      764.14      718.37     14.81 o 
  -3   6   0      215.37      228.50      3.83 o 
  -2   6   0     1985.97     1998.19     15.89 o 
  -1   6   0      736.91      740.76      6.47 o 
   0   6   0      228.54      287.68      4.41 o 
   1   6   0      275.67      238.42      4.37 o 
   2   6   0     1992.95     2045.05     21.25 o 
   3   6   0      272.61      287.21      8.78 o 
   4   6   0        5.44        5.18      2.49 o 
   5   6   0     2317.74     2388.76     28.55 o 
   6   6   0      218.54      227.09      7.07 o 
   7   6   0        0.56        1.07      4.07 o 
   8   6   0       69.76       66.20      5.70 o 
   9   6   0      621.91      607.27     12.83 o 
  -8   7   0      405.99      421.44     13.61 o 
  -7   7   0      198.66      187.10     13.02 o 
  -6   7   0      171.21      181.05     14.82 o 
  -5   7   0      309.35      326.44      6.20 o 
  -4   7   0       63.63       78.05      5.17 o 
  -3   7   0       13.43        7.10      1.95 o 
  -2   7   0       47.04       45.52      1.66 o 
  -1   7   0     2500.17     2516.23     27.90 o 
   0   7   0     1029.65     1018.88     10.16 o 
   1   7   0      888.29      892.36     10.25 o 
   2   7   0       48.72       43.78      2.60 o 
   3   7   0      535.99      523.56      8.20 o 
   4   7   0        2.36        6.31      3.13 o 
   5   7   0       36.82       45.09      3.86 o 
   6   7   0      586.60      577.84      9.75 o 
   7   7   0      605.39      605.28     21.28 o 
   8   7   0      412.25      409.10     11.45 o 
   9   7   0        4.42       -0.38      4.80 o 
  -7   8   0       50.17       52.04     11.47 o 
  -6   8   0      272.48      247.23      9.76 o 
  -5   8   0       80.25       79.58      3.77 o 
  -4   8   0      375.53      394.68      6.86 o 
  -3   8   0      347.33      372.72      6.03 o 
  -2   8   0      493.62      539.25      5.54 o 
  -1   8   0        7.16       10.09      1.89 o 
   0   8   0        3.90        6.45      1.92 o 
   1   8   0      120.65      112.89      3.93 o 
   2   8   0       38.01       40.84      6.23 o 
   3   8   0        2.69       -1.07      2.53 o 
   4   8   0      569.52      546.63      8.15 o 
   5   8   0     1934.60     1914.35     24.04 o 
   6   8   0      211.79      224.35     12.41 o 
   7   8   0       61.25       66.69      6.70 o 
   8   8   0      200.63      201.89      9.39 o 
  -6   9   0       62.51       60.45      5.60 o 
  -5   9   0     1572.11     1603.96     18.33 o 
  -4   9   0      286.75      273.35      5.80 o 
  -3   9   0       71.48       61.27      4.21 o 
  -2   9   0       75.88       66.34      2.97 o 
  -1   9   0      303.06      315.54      4.55 o 
   0   9   0      642.27      650.80      8.84 o 
   1   9   0      123.91      127.29      7.25 o 
   2   9   0     1416.04     1326.06     17.02 o 
   3   9   0      772.34      760.36     11.37 o 
   4   9   0      386.68      401.64     24.29 o 
   5   9   0       63.09       72.45     16.43 o 
   6   9   0      230.59      226.41      9.48 o 
   7   9   0        2.07        6.78      3.98 o 
  -5  10   0        1.79        3.63      2.56 o 
  -4  10   0      126.74      132.85      5.96 o 
  -3  10   0       69.55       66.71      6.84 o 
  -2  10   0       34.81       32.31      2.61 o 
  -1  10   0      411.25      413.23     18.07 o 
   0  10   0     1495.19     1420.94     18.68 o 
   1  10   0     1203.41     1216.06     19.26 o 
   2  10   0      411.92      419.13      7.92 o 
   3  10   0      254.79      237.81     11.15 o 
   4  10   0       23.12       25.41      3.53 o 
   5  10   0       34.65       26.49      4.64 o 
   6  10   0       36.68       35.29      4.53 o 
  -3  11   0      177.37      183.04     11.03 o 
  -2  11   0      614.53      604.12     11.03 o 
  -1  11   0      232.67      225.36      6.19 o 
   0  11   0        7.69        6.95      2.19 o 
   1  11   0       55.08       60.70      7.56 o 
   2  11   0      286.32      287.05      7.07 o 
   3  11   0      411.21      423.41      7.53 o 
   4  11   0       60.27       69.48      7.52 o 
   5  11   0       30.03       20.85      4.79 o 
  -1  12   0      298.69      296.32      6.55 o 
   0  12   0      349.98      358.92      6.02 o 
   1  12   0      248.00      253.35      4.69 o 
   2  12   0       15.67       18.30      5.31 o 
   3  12   0       52.35       59.28      8.63 o 
  -2 -12   1      356.20      376.53      8.72 o 
  -1 -12   1      173.11      195.22      7.47 o 
   0 -12   1      107.53      123.72      4.96 o 
   1 -12   1       23.36       34.42     12.90 o 
  -5 -11   1       41.01       30.51      5.80 o 
  -4 -11   1       54.21       68.76      4.75 o 
  -3 -11   1       78.38       82.26      6.76 o 
  -2 -11   1      137.72      150.25      5.89 o 
  -1 -11   1      261.96      269.52      5.50 o 
   0 -11   1      594.71      605.00      9.26 o 
   1 -11   1      814.82      791.66     10.90 o 
   2 -11   1       37.91       46.77      6.55 o 
   3 -11   1      250.76      235.81     15.42 o 
  -6 -10   1      252.96      255.82      7.87 o 
  -5 -10   1      250.57      243.31      7.05 o 
  -4 -10   1      147.43      146.62      6.60 o 
  -3 -10   1       53.90       56.64      9.35 o 
  -2 -10   1     1325.66     1309.01     16.37 o 
  -1 -10   1      212.54      226.41      4.80 o 
   0 -10   1       70.81       72.12      4.57 o 
   1 -10   1      652.08      614.35      9.65 o 
   2 -10   1      456.42      408.87      6.04 o 
   3 -10   1       49.42       50.64      4.71 o 
   4 -10   1      264.58      296.35      6.92 o 
   5 -10   1      653.99      619.05     10.49 o 
  -7  -9   1        1.84        1.41      6.70 o 
  -6  -9   1      129.12      138.79      6.26 o 
  -5  -9   1      280.57      280.60      7.14 o 
  -4  -9   1     1463.78     1453.01     19.55 o 
  -3  -9   1     2249.54     2239.73     40.54 o 
  -2  -9   1       50.94       54.94      4.96 o 
  -1  -9   1        8.31        7.02      2.10 o 
   0  -9   1       17.68       18.44      2.52 o 
   1  -9   1      254.73      264.63      6.43 o 
   2  -9   1      838.83      794.63      8.16 o 
   3  -9   1     1255.71     1229.68     14.60 o 
   4  -9   1      567.25      548.68      8.08 o 
   5  -9   1       24.96       23.37      2.59 o 
   6  -9   1      110.24      106.67      7.91 o 
  -8  -8   1       13.03       12.37      4.99 o 
  -7  -8   1      759.98      773.78     27.29 o 
  -6  -8   1      699.09      719.77     13.48 o 
  -5  -8   1        4.24        4.06      3.30 o 
  -4  -8   1        2.63        6.54      3.59 o 
  -3  -8   1     2266.41     2290.11     46.29 o 
  -2  -8   1     1366.39     1308.50     15.12 o 
  -1  -8   1      100.49      107.52      3.13 o 
   0  -8   1      196.92      204.96      6.11 o 
   1  -8   1     2469.84     2469.60     34.64 o 
   2  -8   1       37.52       49.51      2.16 o 
   3  -8   1       87.67      102.92      2.70 o 
   4  -8   1     1119.28     1101.34     15.11 o 
   5  -8   1      686.40      655.60     10.04 o 
   6  -8   1       35.65       42.55      3.45 o 
   7  -8   1       23.03       15.50      5.79 o 
  -8  -7   1       37.93       34.94      5.58 o 
  -7  -7   1       12.98       12.84      4.37 o 
  -6  -7   1      543.53      537.55      9.82 o 
  -5  -7   1     1183.95     1179.19     17.06 o 
  -4  -7   1      374.55      368.06      6.88 o 
  -3  -7   1      121.15      125.08      5.94 o 
  -2  -7   1      540.76      508.22      7.09 o 
  -1  -7   1     1433.66     1421.98     21.99 o 
   0  -7   1       21.90       26.04      1.94 o 
   1  -7   1     1530.09     1539.43     14.86 o 
   2  -7   1     1857.85     1912.26     15.45 o 
   3  -7   1      174.10      178.73      7.64 o 
   4  -7   1      408.44      394.32      7.59 o 
   5  -7   1      196.67      187.70      8.28 o 
   6  -7   1      643.95      614.50     20.81 o 
   7  -7   1        3.82        9.69     10.02 o 
   8  -7   1       27.22       27.64      5.83 o 
  -9  -6   1      364.71      357.75     20.74 o 
  -8  -6   1      249.69      263.43     20.48 o 
  -7  -6   1     1021.07     1042.55     21.82 o 
  -6  -6   1      961.65      950.53     21.34 o 
  -5  -6   1      410.86      428.07      7.95 o 
  -4  -6   1      144.66      128.63      4.70 o 
  -3  -6   1       40.43       39.99      3.12 o 
  -2  -6   1     1255.23     1314.74     13.70 o 
  -1  -6   1      734.87      787.51      6.64 o 
   0  -6   1     4168.99     4165.31     42.16 o 
   1  -6   1     1822.40     1750.63     16.97 o 
   2  -6   1      280.60      282.87      3.92 o 
   3  -6   1       16.53       17.57      1.85 o 
   4  -6   1       96.99       82.69      2.88 o 
   5  -6   1        0.58        2.46      2.81 o 
   6  -6   1      329.28      317.96      6.00 o 
   7  -6   1     2507.15     2358.37     23.50 o 
   8  -6   1      879.25      874.92     10.85 o 
  -9  -5   1      286.88      293.26      9.90 o 
  -8  -5   1      218.74      210.12      9.93 o 
  -7  -5   1       10.38        6.34      5.59 o 
  -6  -5   1       72.37       60.25      5.80 o 
  -5  -5   1      282.71      307.44      7.86 o 
  -4  -5   1      616.79      670.41     11.40 o 
  -3  -5   1      594.15      532.00      8.29 o 
  -2  -5   1     3521.02     3428.14     35.66 o 
  -1  -5   1       49.87       34.79      2.09 o 
   0  -5   1     1337.60     1401.75     19.57 o 
   1  -5   1      244.77      185.85      8.21 o 
   2  -5   1      421.43      376.61      3.57 o 
   3  -5   1       95.82       86.49      4.00 o 
   4  -5   1      352.10      359.66      5.02 o 
   5  -5   1     1897.22     1863.59     16.04 o 
   6  -5   1      989.16     1041.13     13.92 o 
   7  -5   1       47.07       42.39      5.12 o 
   8  -5   1      141.86      142.87      6.21 o 
   9  -5   1      136.53      154.30      7.93 o 
 -10  -4   1        2.54       -1.57      5.46 o 
  -9  -4   1      137.21      132.51      7.88 o 
  -8  -4   1      438.75      461.34     12.26 o 
  -7  -4   1      103.95      116.75     13.34 o 
  -6  -4   1        8.52        9.63      3.68 o 
  -5  -4   1     1031.54     1046.26     15.20 o 
  -4  -4   1     5225.49     5412.13     59.34 o 
  -3  -4   1      663.48      672.28      8.33 o 
  -2  -4   1        0.85        2.35      1.68 o 
  -1  -4   1     2350.04     2265.55     21.87 o 
   0  -4   1      666.97      652.06      6.27 o 
   1  -4   1      780.50      878.55      6.53 o 
   2  -4   1     1202.68     1221.69     10.64 o 
   3  -4   1     1945.45     2010.92     18.50 o 
   4  -4   1      789.68      770.22      6.84 o 
   5  -4   1       43.91       37.32      4.15 o 
   6  -4   1     1182.87     1154.07     18.07 o 
   7  -4   1      416.14      412.39      6.83 o 
   8  -4   1       10.73        4.61      3.14 o 
   9  -4   1       30.98       34.15      5.78 o 
 -10  -3   1      249.08      265.22     12.03 o 
  -9  -3   1      606.62      602.17     14.77 o 
  -8  -3   1       73.96       87.86      6.33 o 
  -7  -3   1      413.99      418.16     10.73 o 
  -6  -3   1       41.37       41.86      9.11 o 
  -5  -3   1      562.67      606.58      9.20 o 
  -4  -3   1      642.70      637.44      8.41 o 
  -3  -3   1     5525.54     5346.12     69.93 o 
  -2  -3   1      111.63      103.90     12.92 o 
  -1  -3   1     1462.29     1480.58     13.41 o 
   0  -3   1        6.10        4.01      1.56 o 
   1  -3   1      847.43      863.79      6.82 o 
   2  -3   1      259.97      245.01      2.86 o 
   3  -3   1     1019.31     1104.63      9.36 o 
   4  -3   1     1657.98     1535.86     28.83 o 
   5  -3   1      519.82      511.03      8.54 o 
   6  -3   1       64.27       60.53     13.27 o 
   7  -3   1       54.28       49.62      4.58 o 
   8  -3   1       38.00       36.58      5.00 o 
   9  -3   1       90.76       88.07      6.87 o 
  10  -3   1      103.04      112.29      6.21 o 
 -10  -2   1       90.62       91.47      8.27 o 
  -9  -2   1        2.56        7.76      6.93 o 
  -8  -2   1      258.79      263.25     11.79 o 
  -7  -2   1      169.96      171.32      7.90 o 
  -6  -2   1     2666.76     2680.61     32.77 o 
  -5  -2   1     3656.15     3670.95     53.25 o 
  -4  -2   1     4348.16     4401.83     48.30 o 
  -3  -2   1     1074.48     1107.53     11.73 o 
  -2  -2   1      909.62      871.14      9.03 o 
  -1  -2   1       58.42       52.96      3.47 o 
   0  -2   1     2699.60     2929.46     25.78 o 
   1  -2   1     1872.13     1965.78     15.92 o 
   2  -2   1     1398.62     1312.85     11.76 o 
   3  -2   1     8073.62     8164.93     89.54 o 
   4  -2   1     1184.14     1225.07     13.64 o 
   5  -2   1       34.51       30.49      4.68 o 
   6  -2   1      160.31      170.18      7.94 o 
   7  -2   1       97.08      103.71      5.88 o 
   8  -2   1      131.94      134.66      6.54 o 
   9  -2   1      353.55      379.60     12.08 o 
  10  -2   1      937.27      950.89     21.17 o 
 -10  -1   1        9.22       12.84      7.13 o 
  -9  -1   1        3.36        1.43      4.43 o 
  -8  -1   1      482.07      494.45     20.83 o 
  -7  -1   1     2769.14     2786.44     45.27 o 
  -6  -1   1      530.76      495.21     14.14 o 
  -5  -1   1      324.39      392.60      6.95 o 
  -4  -1   1      660.03      637.90     10.27 o 
  -3  -1   1      209.15      258.57      5.53 o 
  -2  -1   1      235.03      234.03      4.20 o 
  -1  -1   1      453.55      473.15      6.51 o 
   1  -1   1     2749.75     2771.46     23.57 o 
   2  -1   1      965.33     1066.94     18.35 o 
   3  -1   1       40.15       63.29      4.78 o 
   4  -1   1      688.60      695.89     12.64 o 
   5  -1   1       10.11        7.90      3.60 o 
   6  -1   1      660.02      690.08     17.77 o 
   7  -1   1     2216.60     2229.54     25.71 o 
   8  -1   1     1332.41     1350.68     18.34 o 
   9  -1   1     1324.43     1323.83     19.76 o 
  10  -1   1      199.20      208.17     14.74 o 
 -10   0   1      195.36      188.59      9.68 o 
  -9   0   1       49.06       58.58      8.78 o 
  -8   0   1      268.52      265.38     10.10 o 
  -7   0   1      284.48      304.04      9.79 o 
  -6   0   1      295.39      289.52      6.71 o 
  -5   0   1      121.03       95.04     11.14 o 
  -4   0   1        3.97        5.28      2.63 o 
  -3   0   1     2797.51     2851.34     43.18 o 
  -2   0   1       20.56       16.99      2.09 o 
  -1   0   1     1372.70     1472.72     12.30 o 
   2   0   1     1889.44     1839.29     16.00 o 
   3   0   1        3.61       16.94      1.99 o 
   4   0   1      370.29      337.77      4.95 o 
   5   0   1     1037.73     1009.84     11.37 o 
   6   0   1     1263.46     1249.23     14.82 o 
   7   0   1        0.69       -1.08      5.55 o 
   8   0   1      500.54      497.71     10.18 o 
   9   0   1     1018.52     1075.60     19.92 o 
  10   0   1      544.07      578.33     16.08 o 
 -10   1   1      286.65      273.61     16.60 o 
  -9   1   1       77.22       91.14      6.87 o 
  -8   1   1      879.68      896.60     16.69 o 
  -7   1   1     1847.67     1851.82     24.78 o 
  -6   1   1       66.91       55.39      5.76 o 
  -5   1   1        4.21        7.38      7.94 o 
  -4   1   1     1395.31     1349.11     15.06 o 
  -3   1   1      437.15      409.37      6.53 o 
  -2   1   1      580.09      549.47      5.85 o 
  -1   1   1      278.69      307.93      2.13 o 
   1   1   1      235.46      258.22      2.09 o 
   2   1   1      278.68      315.63      6.09 o 
   3   1   1       10.63        7.22      1.84 o 
   4   1   1      453.45      419.65      5.64 o 
   5   1   1       21.73       19.71      3.53 o 
   6   1   1      684.16      697.88     11.51 o 
   7   1   1      365.84      357.01     21.13 o 
   8   1   1       51.10       52.96     13.01 o 
   9   1   1       86.91       96.36      8.49 o 
  10   1   1      223.71      228.45     11.38 o 
 -10   2   1      532.05      522.36     20.01 o 
  -9   2   1      441.38      428.15     14.63 o 
  -8   2   1      314.81      303.17     10.30 o 
  -7   2   1      934.84      937.84     16.55 o 
  -6   2   1      944.85      938.31     18.82 o 
  -5   2   1      463.79      482.97      8.07 o 
  -4   2   1     1055.17      991.07     13.39 o 
  -3   2   1     2053.25     1905.98     15.80 o 
  -2   2   1      980.85      955.37      7.36 o 
  -1   2   1     4082.81     4313.11     32.78 o 
   0   2   1     1726.57     1768.61     14.94 o 
   1   2   1     5352.88     5064.57     48.13 o 
   2   2   1      836.39      958.92      9.78 o 
   3   2   1      439.01      459.74      5.97 o 
   4   2   1     1233.99     1176.96     15.38 o 
   5   2   1      967.26      946.79     18.12 o 
   6   2   1     2192.92     2211.43     26.67 o 
   7   2   1       18.14       26.04      5.28 o 
   8   2   1      145.02      136.51      6.51 o 
   9   2   1      142.32      156.60      9.00 o 
  10   2   1       54.09       54.05      8.93 o 
  -9   3   1       87.61       89.07      5.83 o 
  -8   3   1       28.47       30.85      3.80 o 
  -7   3   1      514.82      518.79      7.33 o 
  -6   3   1     1335.61     1352.22     12.80 o 
  -5   3   1     2428.12     2362.41     19.94 o 
  -4   3   1     5431.80     5551.58     48.63 o 
  -3   3   1        3.63        2.10      1.17 o 
  -2   3   1      492.27      471.57      5.91 o 
  -1   3   1       33.00       35.89      1.21 o 
   0   3   1      165.07      123.31      5.06 o 
   1   3   1      636.18      613.51      6.39 o 
   2   3   1     1025.38      962.52     13.01 o 
   3   3   1     2453.74     2402.75     24.10 o 
   4   3   1      411.75      389.24     10.35 o 
   5   3   1       47.67       62.39      3.55 o 
   6   3   1      168.44      181.21      5.48 o 
   7   3   1     1718.06     1750.37     21.06 o 
   8   3   1       79.90       88.56      7.89 o 
   9   3   1      669.73      659.76     15.02 o 
  10   3   1      360.83      390.98     18.96 o 
  -9   4   1        0.52       -1.19      3.20 o 
  -8   4   1      463.74      460.55      7.73 o 
  -7   4   1      725.97      756.25     10.93 o 
  -6   4   1       15.27       14.93      2.76 o 
  -5   4   1        2.16        0.62      1.80 o 
  -4   4   1        4.09        8.25      1.91 o 
  -3   4   1      535.46      480.62      6.80 o 
  -2   4   1        3.00        2.65      0.94 o 
  -1   4   1     2635.59     2678.10     20.61 o 
   0   4   1      656.19      572.27      5.65 o 
   1   4   1     1776.04     1726.63     22.35 o 
   2   4   1     1672.25     1762.77     16.58 o 
   3   4   1      582.61      605.51      6.59 o 
   4   4   1      544.57      559.14     10.16 o 
   5   4   1       76.68       70.19      3.72 o 
   6   4   1      449.17      445.80      8.43 o 
   7   4   1     1185.55     1185.92     15.59 o 
   8   4   1     1060.22     1054.87     15.38 o 
   9   4   1      352.63      367.38     15.97 o 
  10   4   1       52.07       51.70      7.54 o 
  -9   5   1      539.71      533.26     10.14 o 
  -8   5   1      317.59      321.17      6.57 o 
  -7   5   1       80.08       81.14      4.27 o 
  -6   5   1      100.81      104.39      3.99 o 
  -5   5   1      493.16      476.06      6.31 o 
  -4   5   1      552.16      529.08      6.33 o 
  -3   5   1      105.15       80.30      2.92 o 
  -2   5   1     1178.14     1168.20      9.48 o 
  -1   5   1     3058.06     3217.09     21.26 o 
   0   5   1       10.93       14.85      1.53 o 
   1   5   1     1015.35      995.67      9.36 o 
   2   5   1      530.50      491.68      5.48 o 
   3   5   1      799.04      778.70     30.92 o 
   4   5   1      103.89      116.80      6.11 o 
   5   5   1      724.24      722.78     36.30 o 
   6   5   1     1805.03     1889.88     21.55 o 
   7   5   1       25.70       23.04      4.89 o 
   8   5   1       43.44       41.76      6.69 o 
   9   5   1      147.06      161.88      9.05 o 
  10   5   1      139.46      150.68      8.41 o 
  -8   6   1      663.00      650.95     12.61 o 
  -7   6   1      349.09      373.24      6.87 o 
  -6   6   1      380.66      373.71      7.03 o 
  -5   6   1       86.48       86.93      3.75 o 
  -4   6   1      545.39      580.28      7.46 o 
  -3   6   1      335.27      325.73     14.35 o 
  -2   6   1      428.18      408.00      6.13 o 
  -1   6   1     1443.00     1537.47     16.44 o 
   0   6   1     1240.10     1202.93     16.34 o 
   1   6   1      600.85      527.48      4.55 o 
   2   6   1      271.92      267.62     16.31 o 
   3   6   1       78.16       75.75      4.91 o 
   4   6   1      540.87      540.25      7.27 o 
   5   6   1      437.01      464.52      8.01 o 
   6   6   1     2164.72     2255.34     34.95 o 
   7   6   1      810.84      821.95     12.07 o 
   8   6   1      560.16      542.49     17.20 o 
   9   6   1        0.44        3.83      7.41 o 
  -8   7   1        2.51        4.39      3.02 o 
  -7   7   1       61.17       63.41      8.12 o 
  -6   7   1      303.69      320.87      8.07 o 
  -5   7   1      653.15      602.34      8.39 o 
  -4   7   1     1063.23     1092.56     12.24 o 
  -3   7   1      387.64      401.26      6.62 o 
  -2   7   1     3082.02     3058.98     26.30 o 
  -1   7   1      530.82      531.46      4.87 o 
   0   7   1      272.84      267.48      5.85 o 
   1   7   1       18.31       29.63      2.67 o 
   2   7   1      392.05      391.22      4.78 o 
   3   7   1      138.78      122.63      9.81 o 
   4   7   1      122.97      123.86      3.92 o 
   5   7   1     1886.21     1883.26     25.89 o 
   6   7   1       38.15       38.11      4.05 o 
   7   7   1       43.07       42.29      4.44 o 
   8   7   1       38.33       40.51      4.91 o 
   9   7   1      174.59      166.28      7.64 o 
  -7   8   1        2.45        4.32      3.33 o 
  -6   8   1      352.37      315.86      6.82 o 
  -5   8   1     1924.30     1868.36     33.47 o 
  -4   8   1     1253.11     1231.19     21.42 o 
  -3   8   1       78.79       75.68      2.50 o 
  -2   8   1       92.75      101.65      2.88 o 
  -1   8   1      124.76      125.64      2.78 o 
   0   8   1      105.14      112.56      4.17 o 
   1   8   1      250.74      243.63      4.17 o 
   2   8   1     1197.28     1159.38     10.55 o 
   3   8   1     1897.24     1889.78     24.51 o 
   4   8   1      885.18      880.43     11.96 o 
   5   8   1       66.13       78.20      4.74 o 
   6   8   1      278.72      276.69     12.34 o 
   7   8   1       13.84       11.74      4.65 o 
   8   8   1      106.27      119.93     11.03 o 
  -6   9   1      692.77      646.42     10.14 o 
  -5   9   1        9.53        7.96      3.37 o 
  -4   9   1      220.16      206.94      4.48 o 
  -3   9   1      412.73      410.69      5.06 o 
  -2   9   1      324.42      305.17      4.55 o 
  -1   9   1      301.31      305.51      4.42 o 
   0   9   1      313.81      330.21      8.22 o 
   1   9   1     3023.92     3017.26     32.56 o 
   2   9   1       36.13       49.69      3.89 o 
   3   9   1      779.36      757.99      7.66 o 
   4   9   1      292.27      277.35      6.02 o 
   5   9   1      727.94      721.58     18.26 o 
   6   9   1       68.85       66.30      5.20 o 
   7   9   1      178.39      182.19      6.30 o 
  -5  10   1     1071.18     1074.63     11.24 o 
  -4  10   1      242.60      241.92      4.98 o 
  -3  10   1       61.16       52.05      4.49 o 
  -2  10   1      270.91      244.78      4.44 o 
  -1  10   1      196.95      202.19      7.20 o 
   0  10   1       67.51       69.10      2.85 o 
   1  10   1       95.19      110.25      6.02 o 
   2  10   1      740.52      706.13     15.91 o 
   3  10   1        2.74        3.47      1.93 o 
   4  10   1      109.03      105.53      4.07 o 
   5  10   1      689.49      692.44      9.93 o 
   6  10   1      341.05      357.82      8.90 o 
   7  10   1       59.87       53.43      5.92 o 
  -4  11   1      106.44      118.13     10.55 o 
  -3  11   1       18.77       14.90      5.00 o 
  -2  11   1      205.18      198.82      5.35 o 
  -1  11   1      481.06      457.29      9.40 o 
   0  11   1     1776.72     1719.09     18.79 o 
   1  11   1     1425.99     1398.68     12.73 o 
   2  11   1       60.01       60.20     13.90 o 
   3  11   1        2.31        1.02      3.07 o 
   4  11   1        2.46        6.43      2.38 o 
   5  11   1      536.81      523.39      8.32 o 
  -1  12   1      272.06      267.21      6.66 o 
   0  12   1       21.06       34.37      8.89 o 
   1  12   1      191.48      184.19      4.54 o 
   2  12   1       52.08       54.35      4.56 o 
   3  12   1       89.88       80.10      4.43 o 
  -1 -12   2      203.52      196.14      9.32 o 
   0 -12   2      743.47      725.41     16.38 o 
  -4 -11   2       91.35       85.43      9.50 o 
  -3 -11   2      569.05      564.91     11.56 o 
  -2 -11   2      972.03      998.87     16.28 o 
  -1 -11   2      223.34      228.73      6.47 o 
   0 -11   2       35.29       47.06      2.67 o 
   1 -11   2      102.69      106.59      3.98 o 
   2 -11   2       14.04       14.05      3.63 o 
   3 -11   2      100.15      105.01      7.02 o 
  -6 -10   2        0.11       -0.31      4.52 o 
  -5 -10   2      522.12      523.05     15.99 o 
  -4 -10   2      441.04      456.39     11.06 o 
  -3 -10   2      215.90      202.12     13.31 o 
  -2 -10   2       93.63       97.18      6.06 o 
  -1 -10   2      313.57      359.85      8.66 o 
   0 -10   2       74.29       86.26     10.84 o 
   1 -10   2       23.20       25.72      2.28 o 
   2 -10   2      283.12      285.01      6.59 o 
   3 -10   2      489.92      448.85      8.40 o 
   4 -10   2      469.05      469.66      9.10 o 
   5 -10   2       47.59       52.33      6.09 o 
  -7  -9   2      282.80      300.96      9.44 o 
  -6  -9   2      608.25      608.72     13.87 o 
  -5  -9   2       68.74       69.39     11.42 o 
  -4  -9   2       17.01       21.29      5.66 o 
  -3  -9   2      309.34      306.76     10.75 o 
  -2  -9   2      580.51      574.85      6.56 o 
  -1  -9   2        0.91        4.31      3.79 o 
   0  -9   2      138.57      154.59      8.66 o 
   1  -9   2      259.43      252.59      6.34 o 
   2  -9   2      403.48      380.20     12.05 o 
   3  -9   2       34.29       48.10      7.12 o 
   4  -9   2     1030.84     1006.87     13.59 o 
   5  -9   2      422.35      437.79     16.40 o 
   6  -9   2      106.87      113.98      6.98 o 
  -8  -8   2       36.69       32.47      6.17 o 
  -7  -8   2       23.77       19.56      5.07 o 
  -6  -8   2     2218.69     2283.36     31.40 o 
  -5  -8   2      724.19      745.65     13.65 o 
  -4  -8   2      681.51      675.43     10.44 o 
  -3  -8   2     1498.08     1529.55     53.32 o 
  -2  -8   2      196.72      210.10      7.39 o 
  -1  -8   2      143.64      154.05      4.07 o 
   0  -8   2        4.44        3.30      3.28 o 
   1  -8   2     3352.63     3368.61     28.71 o 
   2  -8   2     2526.89     2535.39     77.17 o 
   3  -8   2     1436.08     1455.30     28.01 o 
   4  -8   2      334.13      372.30      5.57 o 
   5  -8   2       23.28       28.98      2.63 o 
   6  -8   2        5.03        9.13      4.39 o 
   7  -8   2      145.77      158.66      5.07 o 
  -8  -7   2        4.74       11.62      6.15 o 
  -7  -7   2      228.07      223.88     12.87 o 
  -6  -7   2     1502.70     1518.73     20.20 o 
  -5  -7   2       13.12       11.77      3.84 o 
  -4  -7   2       22.26       22.47      3.66 o 
  -3  -7   2      848.74      829.41     15.91 o 
  -2  -7   2       22.50       26.48      3.74 o 
  -1  -7   2     1301.76     1260.09     17.06 o 
   0  -7   2      909.05      964.73     16.32 o 
   1  -7   2     1018.91     1026.74     31.04 o 
   2  -7   2      191.05      175.28      5.38 o 
   3  -7   2      174.51      175.42      3.59 o 
   4  -7   2       13.89       19.03      2.93 o 
   5  -7   2        7.50       10.10      2.16 o 
   6  -7   2      243.66      240.65      5.08 o 
   7  -7   2      725.86      706.34     20.03 o 
   8  -7   2      675.13      642.36     12.84 o 
  -9  -6   2     1199.57     1171.63     19.91 o 
  -8  -6   2      956.15      987.50     16.47 o 
  -7  -6   2        3.59        3.10      3.99 o 
  -6  -6   2      721.06      763.06     18.72 o 
  -5  -6   2      561.16      546.61      9.50 o 
  -4  -6   2        6.63        4.10      3.53 o 
  -3  -6   2     1355.85     1365.55     17.49 o 
  -2  -6   2      720.37      657.84     11.91 o 
  -1  -6   2      714.83      691.77      8.25 o 
   0  -6   2       12.05        9.27      1.33 o 
   1  -6   2      776.35      806.90      7.53 o 
   2  -6   2      582.31      605.73      7.87 o 
   3  -6   2      675.32      677.48      7.93 o 
   4  -6   2       15.76       24.85      1.98 o 
   5  -6   2      571.19      594.69      8.13 o 
   6  -6   2      225.59      229.89      4.98 o 
   7  -6   2       55.57       57.08      3.78 o 
   8  -6   2      130.42      137.90     17.41 o 
  -9  -5   2     1216.79     1196.45     20.02 o 
  -8  -5   2      468.93      472.20     15.17 o 
  -7  -5   2     1208.66     1225.69     20.03 o 
  -6  -5   2       13.30       20.01     10.55 o 
  -5  -5   2      273.67      271.63     11.12 o 
  -4  -5   2      297.72      258.18      7.42 o 
  -3  -5   2      996.51      996.62     11.69 o 
  -2  -5   2      314.68      334.64      8.19 o 
  -1  -5   2      517.63      517.17      6.32 o 
   0  -5   2     4290.67     4460.07     54.65 o 
   1  -5   2        7.95        5.47      2.44 o 
   2  -5   2      528.32      481.68      6.88 o 
   3  -5   2      194.37      201.19      4.23 o 
   4  -5   2      894.71      854.58      8.86 o 
   5  -5   2       64.27       68.40      3.99 o 
   6  -5   2       25.82       40.85      5.55 o 
   7  -5   2     1062.91     1022.73     14.69 o 
   8  -5   2      364.80      353.58     10.13 o 
   9  -5   2       36.84       33.44      6.97 o 
  -9  -4   2       61.21       63.94      7.10 o 
  -8  -4   2       60.22       77.62      6.47 o 
  -7  -4   2       42.60       40.81      9.74 o 
  -6  -4   2      267.25      261.85      8.55 o 
  -5  -4   2      519.73      510.51      8.81 o 
  -4  -4   2      417.69      443.25      8.77 o 
  -3  -4   2     3126.89     3105.46     35.93 o 
  -2  -4   2     1706.99     1612.72     17.23 o 
  -1  -4   2      288.43      405.31      5.09 o 
   0  -4   2      303.07      322.11      3.15 o 
   1  -4   2      484.00      445.82      4.05 o 
   2  -4   2     2333.52     2453.03     21.73 o 
   3  -4   2      163.54      134.83      7.26 o 
   4  -4   2     1656.93     1695.97     14.96 o 
   5  -4   2      969.58      928.31     13.64 o 
   6  -4   2     2002.95     2024.94     20.41 o 
   7  -4   2      217.42      223.36      4.84 o 
   8  -4   2     1320.41     1256.44     14.76 o 
   9  -4   2       47.86       48.52      4.36 o 
 -10  -3   2       22.01       20.12      6.62 o 
  -9  -3   2      238.66      234.25     15.51 o 
  -8  -3   2      594.43      615.45     14.55 o 
  -7  -3   2        5.76        3.88      6.73 o 
  -6  -3   2      811.83      807.31     16.73 o 
  -5  -3   2      666.49      626.96     13.27 o 
  -4  -3   2     7350.40     7376.75     87.05 o 
  -3  -3   2      519.61      479.39      9.03 o 
  -2  -3   2      282.08      265.03      4.37 o 
  -1  -3   2       31.13       29.07      2.46 o 
   0  -3   2      512.68      653.90     86.55 o 
   1  -3   2      284.29      208.84     27.17 o 
   2  -3   2     2244.46     2233.59     19.16 o 
   3  -3   2    11651.35    11936.97    115.36 o 
   4  -3   2     1544.83     1635.02     22.89 o 
   5  -3   2        0.60        1.89      2.39 o 
   6  -3   2       12.05       12.15      3.26 o 
   7  -3   2       50.61       57.48      4.72 o 
   8  -3   2     1020.90     1004.42     15.21 o 
   9  -3   2      701.76      703.90     20.65 o 
  10  -3   2      517.27      507.21     13.34 o 
 -10  -2   2      103.09      132.05     22.73 o 
  -9  -2   2      110.34      113.71     13.04 o 
  -8  -2   2       78.60       90.18      7.92 o 
  -7  -2   2     2341.54     2371.76     28.70 o 
  -6  -2   2      968.34      934.48     15.34 o 
  -5  -2   2        5.66        4.68      3.10 o 
  -4  -2   2      514.89      546.64      9.07 o 
  -3  -2   2      673.02      642.01      9.04 o 
  -2  -2   2       85.98       48.98      4.61 o 
  -1  -2   2     2178.93     2100.38     19.30 o 
   0  -2   2     4691.98     4761.56     83.21 o 
   1  -2   2     2655.15     2705.29     29.54 o 
   2  -2   2     1491.92     1596.54     23.78 o 
   3  -2   2     2933.76     3200.62     30.78 o 
   4  -2   2     1989.69     2077.52     21.85 o 
   5  -2   2     1722.17     1805.41     18.91 o 
   6  -2   2      561.40      556.85      8.67 o 
   7  -2   2      928.51      929.82     25.54 o 
   8  -2   2      144.81      139.12      7.72 o 
   9  -2   2      269.33      286.64      9.32 o 
  10  -2   2       98.60      127.67     28.27 o 
 -10  -1   2      360.81      351.40     14.58 o 
  -9  -1   2      559.14      556.78     12.97 o 
  -8  -1   2      990.96     1012.03     18.75 o 
  -7  -1   2      100.42       95.18      7.58 o 
  -6  -1   2       97.30       92.98      6.34 o 
  -5  -1   2     2016.01     1974.42     21.77 o 
  -4  -1   2      619.40      639.26      8.35 o 
  -3  -1   2      447.30      413.36     10.04 o 
  -2  -1   2       74.15       98.41      6.39 o 
  -1  -1   2     9706.50     8959.56     98.01 o 
   0  -1   2      394.67      446.48      5.60 o 
   2  -1   2     1571.86     1563.21     13.93 o 
   3  -1   2     2122.23     2161.78     21.20 o 
   4  -1   2     2630.58     2776.59     27.04 o 
   5  -1   2       60.37       50.62      4.06 o 
   6  -1   2     1504.99     1502.14     18.91 o 
   7  -1   2        1.56        2.06      4.09 o 
   8  -1   2       50.62       61.92      5.44 o 
   9  -1   2      247.14      249.15     10.40 o 
  10  -1   2      466.86      477.54     20.11 o 
 -10   0   2       21.45       16.42      7.63 o 
  -9   0   2        0.85        7.91      5.04 o 
  -8   0   2      248.56      257.68      8.32 o 
  -7   0   2     1497.03     1515.88     40.56 o 
  -6   0   2      350.95      355.78      9.22 o 
  -5   0   2       57.36       58.14      4.88 o 
  -4   0   2     1169.05     1166.34     11.89 o 
  -3   0   2      967.41      954.13     14.04 o 
  -2   0   2       17.61       20.63      2.79 o 
  -1   0   2     4849.86     4765.09     63.73 o 
   0   0   2     2029.90     2158.89     12.03 o 
   1   0   2     1292.96     1297.87     15.89 o 
   2   0   2     2054.99     2294.87     24.51 o 
   3   0   2      472.28      426.47      4.98 o 
   4   0   2     2705.51     2738.86     26.58 o 
   5   0   2        4.87        6.70      2.46 o 
   6   0   2     1246.52     1257.77     14.68 o 
   7   0   2     1526.23     1548.31     20.91 o 
   8   0   2      230.76      214.15      8.55 o 
   9   0   2        3.36       11.04      6.90 o 
  10   0   2      213.93      223.17     30.31 o 
 -10   1   2      385.32      383.82     12.97 o 
  -9   1   2      639.22      656.32     20.16 o 
  -8   1   2      629.59      650.87     20.08 o 
  -7   1   2      235.28      255.03     12.75 o 
  -6   1   2     1462.39     1491.09     17.65 o 
  -5   1   2      720.42      714.38      9.41 o 
  -4   1   2     1816.33     1798.13     19.52 o 
  -3   1   2       36.88       72.50      4.41 o 
  -2   1   2     3413.20     3337.37     26.20 o 
  -1   1   2     7379.04     7292.56    211.21 o 
   0   1   2      307.29      307.04      2.76 o 
   1   1   2     4461.67     4506.49     47.56 o 
   2   1   2    35132.86    25158.69    352.35 o 
   3   1   2      139.63      135.15      4.02 o 
   4   1   2      529.01      489.12      5.92 o 
   5   1   2     2918.73     2940.62     37.87 o 
   6   1   2     1477.91     1457.89     16.62 o 
   7   1   2      902.80      946.41     21.37 o 
   8   1   2       28.13       24.35      4.52 o 
   9   1   2       50.73       53.84      6.09 o 
  10   1   2       85.54       93.86     16.92 o 
  -9   2   2        2.20       -0.74      3.66 o 
  -8   2   2       15.44       19.27      4.65 o 
  -7   2   2       85.90      102.41      6.68 o 
  -6   2   2      443.32      443.65      9.08 o 
  -5   2   2      713.94      713.20      9.23 o 
  -4   2   2     5565.17     5507.17     47.58 o 
  -3   2   2     1064.13     1185.02      9.69 o 
  -2   2   2     1212.36     1259.93      9.06 o 
  -1   2   2       11.12        9.83      1.02 o 
   0   2   2     1404.20     1355.25     11.62 o 
   1   2   2     9646.56     8879.54     92.29 o 
   2   2   2    32934.06    25105.01    348.56 o 
   3   2   2    14066.59    13252.54    161.41 o 
   4   2   2        3.86        4.93      4.42 o 
   5   2   2      831.16      862.18     11.37 o 
   6   2   2       46.93       49.36     11.91 o 
   7   2   2      160.11      165.45      7.13 o 
   8   2   2      462.34      466.69     16.34 o 
   9   2   2      558.08      571.76     14.03 o 
  10   2   2     1690.24     1667.77     24.69 o 
  -9   3   2      233.95      225.53      9.15 o 
  -8   3   2      202.19      199.70      6.46 o 
  -7   3   2      385.72      379.50      6.42 o 
  -6   3   2     1912.95     1939.42     20.05 o 
  -5   3   2      734.70      734.61      7.58 o 
  -4   3   2       14.36       15.47      1.84 o 
  -3   3   2     3179.45     3132.94     24.47 o 
  -2   3   2      850.70      844.22      5.44 o 
  -1   3   2     2213.78     2405.16     14.87 o 
   0   3   2      465.95      443.96      4.76 o 
   1   3   2     5769.62     5680.06     90.58 o 
   2   3   2       85.03       67.76      1.70 o 
   3   3   2      138.17      167.20      3.58 o 
   4   3   2      299.11      274.43      5.15 o 
   5   3   2      708.75      696.82      8.75 o 
   6   3   2       62.04       62.07      8.19 o 
   7   3   2      451.06      462.34      8.51 o 
   8   3   2      802.71      785.55     14.51 o 
   9   3   2      377.86      407.65     11.91 o 
  10   3   2       59.17       52.81     12.94 o 
  -9   4   2      345.58      347.71     10.49 o 
  -8   4   2      549.98      564.75      9.71 o 
  -7   4   2        0.40        2.74      3.37 o 
  -6   4   2      298.46      312.29      5.20 o 
  -5   4   2     1682.91     1665.13     14.56 o 
  -4   4   2      343.83      373.43      7.39 o 
  -3   4   2      246.74      264.68      3.16 o 
  -2   4   2      415.02      372.44      3.47 o 
  -1   4   2     2000.40     2001.83     14.79 o 
   0   4   2       92.97       92.68      2.20 o 
   1   4   2       88.41       76.74      3.15 o 
   2   4   2     4654.19     4667.91     45.67 o 
   3   4   2      817.29      808.80     19.29 o 
   4   4   2       31.01       27.35      2.84 o 
   5   4   2       84.93       72.38      3.47 o 
   6   4   2      309.40      295.66      7.32 o 
   7   4   2        7.44        5.80      3.91 o 
   8   4   2      276.99      279.82     19.36 o 
   9   4   2      421.81      418.49      9.97 o 
  10   4   2      480.18      494.94     12.19 o 
  -9   5   2      344.83      365.09     12.84 o 
  -8   5   2      735.41      758.81     11.26 o 
  -7   5   2     1648.40     1637.68     16.25 o 
  -6   5   2      612.96      616.15      7.32 o 
  -5   5   2      140.55      141.59      4.58 o 
  -4   5   2       30.86       32.87      2.08 o 
  -3   5   2     1010.60     1059.32      9.12 o 
  -2   5   2      272.36      296.62      3.32 o 
  -1   5   2     4235.16     4563.39     37.90 o 
   0   5   2     5543.26     5739.21     47.00 o 
   1   5   2     6598.94     6636.51    212.06 o 
   2   5   2      372.23      377.38     12.10 o 
   3   5   2      416.91      407.75     17.93 o 
   4   5   2      255.47      260.48      4.46 o 
   5   5   2       18.48       19.47      2.72 o 
   6   5   2      160.81      138.90      4.69 o 
   7   5   2     1065.49     1082.78     16.05 o 
   8   5   2     2039.23     1992.66     24.54 o 
   9   5   2       34.47       42.89      5.47 o 
  10   5   2        5.91        7.94      6.33 o 
  -8   6   2      144.51      160.24      6.46 o 
  -7   6   2       78.52       87.28      8.04 o 
  -6   6   2      290.92      305.01      5.21 o 
  -5   6   2        7.56       10.25      2.16 o 
  -4   6   2      396.16      379.38      5.10 o 
  -3   6   2      173.76      173.22      3.71 o 
  -2   6   2     5386.31     5513.44     49.19 o 
  -1   6   2      124.73      112.27      2.45 o 
   0   6   2       17.79       28.53      1.59 o 
   1   6   2      769.64      793.58      8.52 o 
   2   6   2      361.31      359.93      4.03 o 
   3   6   2       51.25       56.30      5.76 o 
   4   6   2      354.72      357.34     10.46 o 
   5   6   2     1676.61     1667.45     28.27 o 
   6   6   2      762.55      752.30     11.56 o 
   7   6   2       45.60       41.41      4.99 o 
   8   6   2        3.06        2.98      4.37 o 
   9   6   2      191.23      186.89      7.49 o 
  -7   7   2      217.06      230.38      5.29 o 
  -6   7   2        0.42       -0.60      2.35 o 
  -5   7   2     1377.76     1314.45     15.31 o 
  -4   7   2     1747.02     1713.99     18.37 o 
  -3   7   2     1392.96     1366.93     15.58 o 
  -2   7   2      124.57      125.99      4.35 o 
  -1   7   2      896.43      934.39     15.01 o 
   0   7   2      399.02      382.17      3.95 o 
   1   7   2      274.07      293.66      4.55 o 
   2   7   2     1723.34     1748.14     14.19 o 
   3   7   2      404.75      399.55      5.80 o 
   4   7   2     2987.51     3021.01     32.59 o 
   5   7   2      324.80      344.31      5.94 o 
   6   7   2      323.56      331.22      7.69 o 
   7   7   2      236.86      241.99      9.81 o 
   8   7   2       23.08       35.51     13.30 o 
   9   7   2       80.37       92.79     10.13 o 
  -7   8   2      170.74      135.38      5.94 o 
  -6   8   2      418.51      427.42      7.98 o 
  -5   8   2       52.16       64.95      4.74 o 
  -4   8   2      468.47      430.14      7.88 o 
  -3   8   2      552.83      504.20     25.92 o 
  -2   8   2       59.89       74.98      2.91 o 
  -1   8   2       13.60        8.38      1.75 o 
   0   8   2      104.51      111.09      2.50 o 
   1   8   2     1317.03     1271.37     15.52 o 
   2   8   2       61.38       61.77      3.37 o 
   3   8   2       53.59       54.08      3.15 o 
   4   8   2      243.16      239.89      6.70 o 
   5   8   2     1275.19     1263.24     15.71 o 
   6   8   2        8.83        8.50      2.89 o 
   7   8   2       27.20       20.36      3.67 o 
   8   8   2      152.63      161.83      6.35 o 
  -6   9   2      254.16      231.72      6.39 o 
  -5   9   2      528.90      511.05      8.28 o 
  -4   9   2      672.29      640.92      7.95 o 
  -3   9   2      204.51      181.80      4.33 o 
  -2   9   2       10.24       15.99      1.76 o 
  -1   9   2        9.93       18.79      2.52 o 
   0   9   2       85.30       80.90      3.08 o 
   1   9   2      777.01      776.90     17.72 o 
   2   9   2     1436.37     1413.40     14.86 o 
   3   9   2      786.50      779.93     10.83 o 
   4   9   2      511.81      512.94      8.14 o 
   5   9   2       71.95       74.49      4.48 o 
   6   9   2      101.35      103.17     13.16 o 
   7   9   2        3.07        3.71      5.39 o 
   8   9   2       30.12       19.81      5.22 o 
  -5  10   2      158.12      181.80      6.80 o 
  -4  10   2       85.07       86.85      3.21 o 
  -3  10   2      156.52      162.95     11.94 o 
  -2  10   2       33.50       41.26      2.27 o 
  -1  10   2      173.16      187.98      3.23 o 
   0  10   2      219.19      235.41      3.45 o 
   1  10   2     1032.59      987.40      9.24 o 
   2  10   2      510.95      517.10      8.60 o 
   3  10   2       98.58       91.35     13.13 o 
   4  10   2       19.12       23.30      4.01 o 
   5  10   2      138.28      140.30      7.84 o 
   6  10   2      135.34      126.90      4.85 o 
   7  10   2     1011.91     1020.09     15.91 o 
  -3  11   2      546.80      589.47      9.27 o 
  -2  11   2      433.81      418.20      8.87 o 
  -1  11   2      113.17      109.32      3.70 o 
   0  11   2      208.02      201.50      4.99 o 
   1  11   2      195.94      193.86      3.48 o 
   2  11   2     1389.94     1337.95     16.93 o 
   3  11   2      104.36      107.57      5.47 o 
   4  11   2       63.36       65.90      3.10 o 
   5  11   2      515.25      525.66      9.02 o 
  -1  12   2      271.80      265.62      7.46 o 
   0  12   2      166.25      168.13      5.73 o 
   1  12   2       48.16       51.47      4.58 o 
   2  12   2      125.95      130.68      6.35 o 
   3  12   2      310.07      311.49      8.04 o 
  -4 -11   3      309.21      308.10     19.29 o 
  -3 -11   3      313.72      304.68      8.47 o 
  -2 -11   3       60.23       75.33      6.16 o 
  -1 -11   3       10.60       10.51      5.59 o 
   0 -11   3      772.45      771.75     17.25 o 
   1 -11   3      246.74      269.56     12.54 o 
   2 -11   3        0.46        5.50      3.63 o 
   3 -11   3      227.76      217.44      8.58 o 
  -5 -10   3       25.54       35.14      6.87 o 
  -4 -10   3      197.52      199.00     27.41 o 
  -3 -10   3     1425.48     1339.49     15.45 o 
  -2 -10   3      994.67     1000.94     15.09 o 
  -1 -10   3      154.77      153.73      7.96 o 
   0 -10   3        1.27        1.78      3.67 o 
   1 -10   3      129.55      133.95      2.88 o 
   2 -10   3      283.85      308.36      8.65 o 
   3 -10   3        5.46        5.04      3.49 o 
   4 -10   3      650.18      630.73     12.90 o 
  -6  -9   3      478.37      489.68     13.09 o 
  -5  -9   3      421.15      413.69     11.73 o 
  -4  -9   3      727.70      773.07     14.64 o 
  -3  -9   3       23.85       23.92      4.06 o 
  -2  -9   3      163.22      167.36      3.61 o 
  -1  -9   3        3.69        2.39      2.54 o 
   0  -9   3      147.24      149.05      7.91 o 
   1  -9   3      246.12      237.38      4.11 o 
   2  -9   3      294.78      317.37      6.79 o 
   3  -9   3     2126.10     2107.94     26.91 o 
   4  -9   3      903.53      867.14     14.70 o 
   5  -9   3      111.00      119.40     14.77 o 
   6  -9   3        3.34        5.08      4.28 o 
  -7  -8   3      186.27      185.55     14.28 o 
  -6  -8   3      213.72      235.50     16.64 o 
  -5  -8   3        2.61        2.74      4.68 o 
  -4  -8   3        2.63        8.09      4.72 o 
  -3  -8   3      151.70      153.45     10.13 o 
  -2  -8   3      560.00      553.23     10.23 o 
  -1  -8   3      225.02      229.88      9.43 o 
   0  -8   3      573.72      591.51      8.21 o 
   1  -8   3      811.87      820.19      8.82 o 
   2  -8   3       83.48       74.60      4.11 o 
   3  -8   3      112.91      122.98     11.99 o 
   4  -8   3      881.08      844.82     14.67 o 
   5  -8   3      219.97      218.96      7.52 o 
   6  -8   3       29.31       43.69      6.13 o 
   7  -8   3       79.12       74.17      9.50 o 
  -8  -7   3      226.27      251.70     22.49 o 
  -7  -7   3      148.98      137.98      7.52 o 
  -6  -7   3      127.33      124.45      6.68 o 
  -5  -7   3      392.28      433.06     11.10 o 
  -4  -7   3      168.94      168.75      7.41 o 
  -3  -7   3        1.06       -0.30      2.57 o 
  -2  -7   3     1178.87     1199.25     14.37 o 
  -1  -7   3     3773.72     3835.44     34.07 o 
   0  -7   3      888.74      911.39     11.09 o 
   1  -7   3        1.98        3.15      1.61 o 
   2  -7   3       42.41       42.09      3.46 o 
   3  -7   3     1278.49     1259.37     28.84 o 
   4  -7   3       90.85       83.75      3.45 o 
   5  -7   3      462.87      456.18      8.50 o 
   6  -7   3      667.27      632.81      8.29 o 
   7  -7   3      284.83      283.18     14.68 o 
   8  -7   3       69.23       76.05      4.39 o 
  -8  -6   3       67.41       79.54     11.45 o 
  -7  -6   3      253.01      258.47     20.79 o 
  -6  -6   3       16.42       17.00      4.61 o 
  -5  -6   3      519.85      545.99     15.06 o 
  -4  -6   3      260.47      268.01      7.65 o 
  -3  -6   3      506.55      517.93      8.29 o 
  -2  -6   3       33.20       44.60      3.40 o 
  -1  -6   3      769.66      724.83      9.07 o 
   0  -6   3     4850.26     4825.46     48.92 o 
   1  -6   3     1482.06     1460.95     13.33 o 
   2  -6   3      490.33      493.58      8.25 o 
   3  -6   3      247.99      242.93      6.65 o 
   4  -6   3     1468.23     1544.88     14.99 o 
   5  -6   3        5.68        4.18      3.75 o 
   6  -6   3      256.51      273.91      5.00 o 
   7  -6   3      903.13      854.29     27.10 o 
   8  -6   3      512.29      518.93      9.65 o 
  -9  -5   3      651.19      671.88     14.79 o 
  -8  -5   3       44.64       49.41      7.37 o 
  -7  -5   3      112.58      123.57      6.96 o 
  -6  -5   3        3.55       10.16      5.05 o 
  -5  -5   3      360.98      376.95      8.21 o 
  -4  -5   3      203.66      190.39      7.09 o 
  -3  -5   3     1011.29      953.45     18.61 o 
  -2  -5   3     1921.79     1816.51     20.59 o 
  -1  -5   3     1140.28     1132.48     12.09 o 
   0  -5   3        6.87        5.58      1.18 o 
   1  -5   3      987.30     1044.33      9.71 o 
   2  -5   3      374.55      382.92      6.74 o 
   3  -5   3      670.54      756.97      8.83 o 
   4  -5   3      184.97      183.66      4.99 o 
   5  -5   3     1199.94     1223.69     15.63 o 
   6  -5   3      921.82      882.73     11.47 o 
   7  -5   3       92.13       89.51      8.59 o 
   8  -5   3      276.60      270.66     10.00 o 
   9  -5   3      202.29      180.94     10.83 o 
  -9  -4   3       27.70       41.93      8.39 o 
  -8  -4   3        9.26        9.45      5.02 o 
  -7  -4   3      163.68      159.68      7.19 o 
  -6  -4   3      117.81      113.42     11.63 o 
  -5  -4   3      917.90      908.04     15.47 o 
  -4  -4   3     3185.68     3114.20     34.16 o 
  -3  -4   3     1593.56     1685.54     18.18 o 
  -2  -4   3      432.74      545.23      7.07 o 
  -1  -4   3       40.59       87.08      2.98 o 
   0  -4   3       35.51       22.20      2.68 o 
   1  -4   3      749.40      897.84     13.09 o 
   2  -4   3      857.55      843.47      7.37 o 
   3  -4   3     3960.55     3758.23     36.39 o 
   4  -4   3      914.24      881.93      8.71 o 
   5  -4   3       25.88       34.02      4.14 o 
   6  -4   3        9.93        9.32      2.08 o 
   7  -4   3      301.20      295.66      8.52 o 
   8  -4   3        6.35        4.26      2.74 o 
   9  -4   3      807.74      802.40     13.00 o 
  -9  -3   3       17.35       11.33      5.73 o 
  -8  -3   3      161.27      170.62      7.90 o 
  -7  -3   3      134.36      119.34      6.63 o 
  -6  -3   3      936.89      982.44     19.90 o 
  -5  -3   3      332.61      361.54     15.07 o 
  -4  -3   3        9.45        7.31      3.18 o 
  -3  -3   3     1413.73     1466.44     15.60 o 
  -2  -3   3     4900.75     5070.85     52.78 o 
  -1  -3   3        0.46        3.49      2.09 o 
   0  -3   3     1872.09     1793.51     34.87 o 
   1  -3   3     3365.33     3274.09     44.17 o 
   2  -3   3      975.19     1025.51      8.71 o 
   3  -3   3      293.78      323.25      6.88 o 
   4  -3   3      742.45      718.11      8.56 o 
   5  -3   3      200.80      208.48      6.88 o 
   6  -3   3       67.94       84.83      7.77 o 
   7  -3   3      346.49      357.97     12.68 o 
   8  -3   3     1541.97     1519.98     20.33 o 
   9  -3   3      180.23      195.55     33.63 o 
  10  -3   3        1.75       -4.64     14.49 o 
  -9  -2   3       19.42       25.25      7.64 o 
  -8  -2   3      153.95      167.31      8.59 o 
  -7  -2   3       55.21       56.64      5.87 o 
  -6  -2   3       33.50       32.74      5.71 o 
  -5  -2   3     1505.69     1501.57     40.16 o 
  -4  -2   3      414.69      403.60      8.30 o 
  -3  -2   3       20.53       18.35      3.41 o 
  -2  -2   3     2781.46     2913.55     28.42 o 
  -1  -2   3     2831.18     2777.69     29.58 o 
   0  -2   3      681.79      743.23      5.63 o 
   1  -2   3      126.15      150.71      4.26 o 
   2  -2   3     3343.39     3197.12     42.81 o 
   3  -2   3     2364.71     2544.90     24.38 o 
   4  -2   3       93.56      120.89      3.45 o 
   5  -2   3      336.26      353.68      6.16 o 
   6  -2   3      514.06      480.54     13.30 o 
   7  -2   3      218.47      228.55      8.43 o 
   8  -2   3      371.80      379.21     11.00 o 
   9  -2   3      343.17      333.32     12.08 o 
  10  -2   3       81.06       82.86      9.50 o 
 -10  -1   3       20.42       27.11      7.04 o 
  -9  -1   3        8.58       12.36      6.60 o 
  -8  -1   3      503.43      502.32     27.76 o 
  -7  -1   3     1711.37     1738.23     24.68 o 
  -6  -1   3      315.95      310.03      9.24 o 
  -5  -1   3       92.69      107.91      6.03 o 
  -4  -1   3     1192.91     1284.69     14.41 o 
  -3  -1   3     1615.21     1704.11     17.26 o 
  -2  -1   3      507.39      582.30      6.78 o 
  -1  -1   3     5510.29     5548.06     56.26 o 
   0  -1   3     4099.30     4165.57     36.56 o 
   1  -1   3      233.42      219.33      2.97 o 
   2  -1   3     4972.34     5007.12     70.08 o 
   3  -1   3     1251.71     1229.19     17.13 o 
   4  -1   3      300.76      299.19      5.48 o 
   5  -1   3        6.00       12.03      2.59 o 
   6  -1   3      270.57      241.86      7.18 o 
   7  -1   3      572.13      567.74     19.01 o 
   8  -1   3      689.94      674.94     13.80 o 
   9  -1   3      804.13      804.87     14.22 o 
  10  -1   3       51.37       45.73      8.27 o 
 -10   0   3      438.24      431.77     12.89 o 
  -9   0   3      360.95      361.52     22.44 o 
  -8   0   3     1020.72     1037.82     19.48 o 
  -7   0   3      119.31      130.26     10.24 o 
  -6   0   3      329.14      336.33      7.58 o 
  -5   0   3       33.85       35.59      3.73 o 
  -4   0   3     1950.52     2142.45     24.08 o 
  -3   0   3     5379.39     5522.55     58.25 o 
  -2   0   3     4988.39     4671.55     47.01 o 
  -1   0   3     7668.51     7698.74     66.35 o 
   0   0   3       14.81       19.33      2.31 o 
   1   0   3      261.23      336.93      4.26 o 
   2   0   3     2252.81     2528.49     24.15 o 
   3   0   3        0.64        2.81      2.48 o 
   4   0   3     1532.13     1496.77     15.77 o 
   5   0   3     3290.47     3230.95     34.81 o 
   6   0   3     3003.94     3024.79     34.52 o 
   7   0   3        2.34        5.11      4.17 o 
   8   0   3       16.52       11.80      4.11 o 
   9   0   3      181.32      171.38     13.46 o 
  10   0   3      381.31      358.76     11.27 o 
  -9   1   3        2.27       -0.41      4.18 o 
  -8   1   3       71.39       61.18      5.89 o 
  -7   1   3        2.70        3.46      4.19 o 
  -6   1   3        1.37        7.15      3.34 o 
  -5   1   3     3757.83     3736.74     40.49 o 
  -4   1   3     2110.58     1960.89     20.09 o 
  -3   1   3       87.33      152.05      3.06 o 
  -2   1   3      483.48      502.51      4.85 o 
  -1   1   3      568.10      572.14      4.36 o 
   0   1   3      125.87      109.83      1.80 o 
   1   1   3        8.76        8.11      0.90 o 
   2   1   3     1495.08     1535.71     12.85 o 
   3   1   3     5190.34     5117.08     50.92 o 
   4   1   3      711.45      681.99      8.26 o 
   5   1   3      597.61      583.07      7.42 o 
   6   1   3      177.42      162.80      4.90 o 
   7   1   3      407.50      412.98      9.54 o 
   8   1   3       26.67       28.84      4.77 o 
   9   1   3      194.95      199.01      7.72 o 
  10   1   3     1254.23     1262.76     23.35 o 
  -9   2   3      200.52      221.83     10.13 o 
  -8   2   3      226.05      217.01      8.47 o 
  -7   2   3      241.74      243.60      7.90 o 
  -6   2   3      276.60      278.86      5.85 o 
  -5   2   3      886.65      893.99      8.94 o 
  -4   2   3      677.46      699.45      9.68 o 
  -3   2   3      208.70      146.26      3.18 o 
  -2   2   3      971.31      885.27     10.09 o 
  -1   2   3      349.91      359.25      5.37 o 
   0   2   3     1609.98     1615.30     19.70 o 
   1   2   3     1662.78     1920.89     12.87 o 
   2   2   3     2180.56     2252.53     25.37 o 
   3   2   3      439.01      495.16      4.96 o 
   4   2   3      840.96      775.22      8.91 o 
   5   2   3      156.54      129.47      4.28 o 
   6   2   3      391.23      388.79     15.40 o 
   7   2   3      380.40      356.96      9.00 o 
   8   2   3      177.77      181.23     16.55 o 
   9   2   3       41.71       59.69     15.29 o 
  10   2   3       31.33       36.05      6.35 o 
  -9   3   3      111.73      103.49      7.84 o 
  -8   3   3      130.56      131.35     11.13 o 
  -7   3   3       23.00       20.81      3.20 o 
  -6   3   3     2964.66     2935.37     27.67 o 
  -5   3   3     4204.20     4142.44     37.31 o 
  -4   3   3     2079.21     1995.81     16.42 o 
  -3   3   3      489.90      538.71      8.17 o 
  -2   3   3       52.18       39.65      3.35 o 
  -1   3   3      397.52      359.94      2.59 o 
   0   3   3       86.27       86.00      4.99 o 
   1   3   3      360.50      327.60      2.75 o 
   2   3   3     7468.76     7560.60     78.45 o 
   3   3   3     4548.55     4734.90     46.35 o 
   4   3   3      276.19      246.49      8.31 o 
   5   3   3      301.50      365.13      5.63 o 
   6   3   3      472.48      468.80      9.97 o 
   7   3   3        2.69        2.08      3.45 o 
   8   3   3       96.09      105.30      5.61 o 
   9   3   3      101.35      120.36     19.07 o 
  10   3   3      525.10      552.14     12.56 o 
  -9   4   3       30.88       37.06      4.67 o 
  -8   4   3     1113.23     1077.36     12.86 o 
  -7   4   3      282.44      292.49      7.83 o 
  -6   4   3      196.42      200.65      5.05 o 
  -5   4   3      138.87      151.77      4.64 o 
  -4   4   3     1002.83      985.23      8.70 o 
  -3   4   3      821.83      823.66     12.74 o 
  -2   4   3       32.15       53.74      1.44 o 
  -1   4   3     1633.90     1701.03     14.09 o 
   0   4   3     1361.18     1316.82      9.14 o 
   1   4   3     3917.29     3778.50    196.31 o 
   2   4   3      313.56      277.37      3.00 o 
   3   4   3     1538.37     1619.62     15.20 o 
   4   4   3      562.96      653.99      7.97 o 
   5   4   3       40.15       58.98      3.23 o 
   6   4   3        7.37        9.39      2.78 o 
   7   4   3     1360.42     1361.20     16.58 o 
   8   4   3     1298.97     1239.56     18.87 o 
   9   4   3      968.35      944.82     14.92 o 
  10   4   3        7.45        6.13      4.82 o 
  -8   5   3      444.14      437.98      7.78 o 
  -7   5   3       41.82       46.92      6.41 o 
  -6   5   3      102.88      102.45      5.61 o 
  -5   5   3       20.62       22.49      2.61 o 
  -4   5   3      196.92      186.94      4.28 o 
  -3   5   3     1561.57     1519.84     17.55 o 
  -2   5   3     4175.47     4169.34     29.98 o 
  -1   5   3      237.92      193.52      3.34 o 
   0   5   3        1.84        1.39      0.71 o 
   1   5   3       13.71       11.08      3.79 o 
   2   5   3      197.60      197.87      3.11 o 
   3   5   3      247.29      252.57      3.77 o 
   4   5   3      325.81      303.36     12.36 o 
   5   5   3     1787.47     1700.80     18.86 o 
   6   5   3      468.78      478.13     12.47 o 
   7   5   3      528.95      505.52      8.44 o 
   8   5   3      163.06      173.25      7.84 o 
   9   5   3      590.08      594.83     22.96 o 
  10   5   3       89.20       83.69      6.80 o 
  -8   6   3      255.88      248.73      9.88 o 
  -7   6   3      491.90      502.87      8.14 o 
  -6   6   3        8.84        8.00      4.54 o 
  -5   6   3      892.07      892.79      9.56 o 
  -4   6   3       31.54       33.15      2.11 o 
  -3   6   3      755.20      755.65      7.13 o 
  -2   6   3      268.20      272.12      4.53 o 
  -1   6   3      993.06      942.04      7.82 o 
   0   6   3      189.07      153.43      2.85 o 
   1   6   3      705.39      769.14     17.74 o 
   2   6   3      409.44      391.89      3.77 o 
   3   6   3      440.79      441.36     14.35 o 
   4   6   3      742.20      736.55     12.92 o 
   5   6   3       27.71       24.10      2.57 o 
   6   6   3      672.00      664.81     12.43 o 
   7   6   3       60.51       61.71      4.09 o 
   8   6   3      403.51      395.25     14.44 o 
   9   6   3      128.38      119.40      9.66 o 
  -7   7   3       94.09       95.24      6.28 o 
  -6   7   3      574.28      572.70     16.55 o 
  -5   7   3        9.83        7.36      2.38 o 
  -4   7   3       40.77       36.59      3.83 o 
  -3   7   3      659.08      631.45      8.80 o 
  -2   7   3     2212.42     2207.85     71.73 o 
  -1   7   3      138.22      132.79      2.13 o 
   0   7   3      251.01      249.45      3.26 o 
   1   7   3      685.33      676.43      6.85 o 
   2   7   3      197.99      197.47      7.47 o 
   3   7   3      248.76      264.38     11.00 o 
   4   7   3     1045.61     1029.23     11.50 o 
   5   7   3      691.55      678.56      8.27 o 
   6   7   3      366.03      382.35      6.42 o 
   7   7   3      108.09      104.77      4.59 o 
   8   7   3      691.65      662.47     10.75 o 
   9   7   3      157.81      170.69     12.61 o 
  -7   8   3       32.24       24.41      5.41 o 
  -6   8   3      552.03      582.67      9.65 o 
  -5   8   3     1041.82     1098.25     17.72 o 
  -4   8   3      531.47      548.50      7.76 o 
  -3   8   3     1615.90     1593.85     14.03 o 
  -2   8   3      719.25      745.22      6.53 o 
  -1   8   3       29.28       33.78      1.98 o 
   0   8   3       99.36       99.19      2.20 o 
   1   8   3      328.02      308.59      4.61 o 
   2   8   3     1596.23     1574.32     16.95 o 
   3   8   3      150.02      143.88      2.60 o 
   4   8   3     1351.86     1373.18     16.22 o 
   5   8   3       78.15       77.73      4.00 o 
   6   8   3        9.04        5.43      2.49 o 
   7   8   3       18.41       10.80      3.11 o 
   8   8   3      355.82      329.87     27.83 o 
  -6   9   3      498.85      488.14      8.92 o 
  -5   9   3        0.80        2.65      6.15 o 
  -4   9   3      406.16      398.08      7.76 o 
  -3   9   3      400.64      360.58      8.00 o 
  -2   9   3      102.04       93.52      5.36 o 
  -1   9   3      600.27      621.93     10.54 o 
   0   9   3      531.97      523.48      4.79 o 
   1   9   3     1418.67     1391.49     11.98 o 
   2   9   3        7.13        6.97      3.33 o 
   3   9   3        3.86        4.94      2.60 o 
   4   9   3        6.99       10.67      2.21 o 
   5   9   3      848.14      839.06     12.81 o 
   6   9   3      144.25      158.99      5.36 o 
   7   9   3      399.49      416.29     11.38 o 
   8   9   3      266.57      278.35      8.38 o 
  -5  10   3       88.30       95.98      3.61 o 
  -4  10   3       60.27       65.50      5.38 o 
  -3  10   3      707.67      708.70      9.38 o 
  -2  10   3      533.38      513.11      5.96 o 
  -1  10   3      370.84      362.51      6.31 o 
   0  10   3      500.06      490.37      7.70 o 
   1  10   3      155.51      168.83      3.08 o 
   2  10   3      357.25      343.95      6.79 o 
   3  10   3      220.70      222.41     10.23 o 
   4  10   3      180.32      188.47      3.53 o 
   5  10   3      784.47      762.33     15.28 o 
   6  10   3      544.95      538.00      9.20 o 
   7  10   3      256.16      264.18      7.46 o 
  -3  11   3      666.81      648.82      8.10 o 
  -2  11   3       52.59       45.69      4.70 o 
  -1  11   3      376.66      354.28      8.36 o 
   0  11   3      293.53      293.25      8.05 o 
   1  11   3      182.24      178.92      3.19 o 
   2  11   3      256.55      244.09      6.37 o 
   3  11   3      335.14      325.53      7.44 o 
   4  11   3      100.87      115.95     15.73 o 
   5  11   3      184.87      180.68      6.31 o 
  -1  12   3       73.40       85.90      7.23 o 
   0  12   3       17.40       10.89      8.97 o 
   1  12   3       21.03       19.76      5.55 o 
   2  12   3      287.52      285.15     10.27 o 
   3  12   3        9.54       18.68     10.09 o 
  -3 -11   4      556.59      506.15     25.46 o 
  -2 -11   4      269.42      249.04     11.73 o 
  -1 -11   4      501.44      517.61     15.15 o 
   0 -11   4      233.44      229.87     10.79 o 
   1 -11   4       13.46       16.62      7.67 o 
   2 -11   4       68.38       68.61      6.87 o 
  -5 -10   4      305.29      327.98     13.48 o 
  -4 -10   4      877.49      856.59     14.78 o 
  -3 -10   4      354.07      398.05      9.23 o 
  -2 -10   4       42.30       40.46      6.55 o 
  -1 -10   4       98.87      105.54      6.09 o 
   0 -10   4      251.49      285.71     10.55 o 
   1 -10   4      161.73      176.93     14.81 o 
   2 -10   4      488.01      473.00     11.45 o 
   3 -10   4     1124.61     1168.37     18.83 o 
   4 -10   4      169.16      169.43     10.02 o 
  -6  -9   4      547.42      550.32     12.58 o 
  -5  -9   4      418.36      386.98     13.30 o 
  -4  -9   4       28.28       27.87      6.49 o 
  -3  -9   4      744.15      742.84     16.73 o 
  -2  -9   4        4.63        9.54      4.89 o 
  -1  -9   4       22.62       29.64      2.03 o 
   0  -9   4      810.88      814.70      8.37 o 
   1  -9   4      923.12      945.19     18.47 o 
   2  -9   4      158.51      170.66      5.91 o 
   3  -9   4       48.82       44.96      5.59 o 
   4  -9   4      340.43      341.68      8.50 o 
   5  -9   4       22.05       25.00      4.91 o 
  -7  -8   4       29.79       30.46      7.73 o 
  -6  -8   4      440.15      429.84     29.86 o 
  -5  -8   4      271.62      257.87      8.46 o 
  -4  -8   4      821.23      781.43     14.63 o 
  -3  -8   4      127.56      141.38      5.90 o 
  -2  -8   4      577.12      543.02     13.01 o 
  -1  -8   4      105.47      109.80      4.71 o 
   0  -8   4       36.24       32.82      3.06 o 
   1  -8   4      502.16      495.47     11.84 o 
   2  -8   4      201.38      206.72      7.13 o 
   3  -8   4      606.30      609.11      9.86 o 
   4  -8   4      123.00      105.06      6.51 o 
   5  -8   4      645.31      630.22     11.24 o 
   6  -8   4      189.30      119.45     90.18 o 
   7  -8   4      332.10      352.72     15.09 o 
  -8  -7   4      333.27      337.57     15.10 o 
  -7  -7   4     1336.23     1339.07     20.72 o 
  -6  -7   4      144.13      164.42     27.13 o 
  -5  -7   4       71.58       70.07      5.75 o 
  -4  -7   4      849.58      851.36     14.89 o 
  -3  -7   4       17.26       20.89      4.52 o 
  -2  -7   4       42.59       55.51     10.72 o 
  -1  -7   4        1.69        4.11      1.56 o 
   0  -7   4     2870.13     3008.04     29.24 o 
   1  -7   4      242.06      253.44      8.24 o 
   2  -7   4       93.40       85.80      7.14 o 
   3  -7   4      519.69      513.57     10.63 o 
   4  -7   4     1172.63     1126.26     16.75 o 
   5  -7   4       34.11       34.91      4.10 o 
   6  -7   4      420.76      431.65      6.52 o 
   7  -7   4      392.74      407.46     13.01 o 
  -8  -6   4      494.39      505.97     15.76 o 
  -7  -6   4      226.71      232.99     14.44 o 
  -6  -6   4       35.06       42.43      5.59 o 
  -5  -6   4       82.08      100.66      7.66 o 
  -4  -6   4      128.25      114.33      6.41 o 
  -3  -6   4     1868.05     1874.85     21.62 o 
  -2  -6   4     1012.21     1037.41     14.72 o 
  -1  -6   4     4416.00     4355.41     47.24 o 
   0  -6   4      342.18      331.72      3.32 o 
   1  -6   4     1256.94     1257.79     25.42 o 
   2  -6   4      405.33      386.74      6.60 o 
   3  -6   4      347.98      360.58      6.94 o 
   4  -6   4     2853.95     2812.91     32.56 o 
   5  -6   4      818.42      845.78     10.81 o 
   6  -6   4      636.30      659.71     10.55 o 
   7  -6   4      311.54      324.72      7.61 o 
   8  -6   4       17.27       13.94      4.50 o 
  -9  -5   4       11.16        2.76      9.66 o 
  -8  -5   4      471.29      475.15     19.20 o 
  -7  -5   4      398.91      397.26     10.46 o 
  -6  -5   4      330.81      327.80      8.89 o 
  -5  -5   4     1095.66     1123.14     17.67 o 
  -4  -5   4     2632.74     2596.81     29.84 o 
  -3  -5   4     1487.94     1451.37     25.67 o 
  -2  -5   4        1.78        1.75      3.12 o 
  -1  -5   4     1119.47     1131.57     14.17 o 
   0  -5   4       56.93       58.07      4.68 o 
   1  -5   4        6.33        7.09      3.35 o 
   2  -5   4     1235.63     1256.70     13.65 o 
   3  -5   4      972.42     1025.53      9.28 o 
   4  -5   4     1258.37     1273.13     12.02 o 
   5  -5   4      511.03      511.49      8.45 o 
   6  -5   4       13.54       12.85      2.08 o 
   7  -5   4       82.28       82.30      5.17 o 
   8  -5   4        6.97        8.78      2.99 o 
   9  -5   4      243.11      261.27      8.75 o 
  -9  -4   4      589.73      588.70     14.17 o 
  -8  -4   4       32.73       59.52     13.53 o 
  -7  -4   4     2060.82     2095.06     27.63 o 
  -6  -4   4      820.82      802.15     15.33 o 
  -5  -4   4      875.46      915.85     26.71 o 
  -4  -4   4     1253.56     1246.29     17.72 o 
  -3  -4   4      564.97      540.88      8.36 o 
  -2  -4   4      293.56      264.83      5.26 o 
  -1  -4   4      626.75      625.84      7.73 o 
   0  -4   4     1640.05     1572.31     23.68 o 
   1  -4   4      613.15      655.99     14.88 o 
   2  -4   4      950.82      932.56     17.11 o 
   3  -4   4      564.69      604.70      9.10 o 
   4  -4   4      751.52      729.08      7.16 o 
   5  -4   4      827.78      840.27     19.19 o 
   6  -4   4      489.52      476.09     12.36 o 
   7  -4   4       62.38       80.62      8.56 o 
   8  -4   4      107.24       99.11      7.74 o 
   9  -4   4      121.82      121.90      5.34 o 
  -9  -3   4      567.88      555.72     16.33 o 
  -8  -3   4       30.85       29.49      7.26 o 
  -7  -3   4      596.33      578.82     13.70 o 
  -6  -3   4      707.26      719.76     25.37 o 
  -5  -3   4     1917.82     1982.53     27.60 o 
  -4  -3   4     2550.59     2505.23     28.41 o 
  -3  -3   4      119.93      118.52     11.07 o 
  -2  -3   4      213.99      208.22      5.31 o 
  -1  -3   4      269.16      242.40      9.95 o 
   0  -3   4      240.27      191.78      2.78 o 
   1  -3   4     1962.53     2152.90     29.12 o 
   2  -3   4     6041.87      272.12      6.56 o 
   3  -3   4     1223.54     1148.35     21.30 o 
   4  -3   4      654.07      660.98     16.94 o 
   5  -3   4       40.58       59.56     10.37 o 
   6  -3   4      318.48      313.78      8.19 o 
   7  -3   4      357.09      318.92      7.82 o 
   8  -3   4       20.35       22.76      4.95 o 
   9  -3   4     1606.21     1593.02     23.20 o 
  -9  -2   4      270.03      259.35     17.60 o 
  -8  -2   4     1269.60     1305.92     19.56 o 
  -7  -2   4       35.85       34.26      5.19 o 
  -6  -2   4      921.85      954.97     35.09 o 
  -5  -2   4      537.39      525.47     18.79 o 
  -4  -2   4      237.93      233.38      7.20 o 
  -3  -2   4      234.59      192.85      9.20 o 
  -2  -2   4     1525.14     1658.29     16.59 o 
  -1  -2   4     6636.44     6821.34     72.92 o 
   0  -2   4      982.62      885.44      6.43 o 
   1  -2   4      254.44      195.55      4.68 o 
   2  -2   4     1692.96     1759.40     26.68 o 
   3  -2   4      625.31      606.06      9.88 o 
   4  -2   4      630.04      626.20      7.71 o 
   5  -2   4      437.55      483.94     13.92 o 
   6  -2   4      265.95      255.74      6.17 o 
   7  -2   4      843.24      838.97     14.09 o 
   8  -2   4     1199.84     1184.42     19.01 o 
   9  -2   4      188.60      217.84     10.10 o 
  10  -2   4      821.57      802.19     19.13 o 
  -9  -1   4      798.89      818.03     18.37 o 
  -8  -1   4     1212.64     1193.32     18.18 o 
  -7  -1   4       83.28       92.55      9.46 o 
  -6  -1   4       68.73       81.04     11.14 o 
  -5  -1   4     1179.49     1184.90     14.91 o 
  -4  -1   4      116.40      108.14      4.49 o 
  -3  -1   4      845.91      841.31     13.95 o 
  -2  -1   4     6511.51     6656.93     71.66 o 
  -1  -1   4     8072.10     7957.07     69.94 o 
   0  -1   4      438.49      514.44      6.71 o 
   1  -1   4       12.64       13.51      2.04 o 
   2  -1   4       53.15       56.36      2.93 o 
   3  -1   4      628.02      681.48      7.16 o 
   4  -1   4      869.03      868.22      9.35 o 
   5  -1   4     6185.75     6370.65     70.79 o 
   6  -1   4     2715.85     2719.63     29.31 o 
   7  -1   4      836.64      850.23     14.00 o 
   8  -1   4       20.04       20.33      4.43 o 
   9  -1   4       54.98       58.09      7.56 o 
  10  -1   4       88.57      100.82      9.94 o 
  -9   0   4       57.45       46.76      6.56 o 
  -8   0   4      453.08      454.37     12.43 o 
  -7   0   4      724.11      739.89     21.44 o 
  -6   0   4      420.57      420.99     10.13 o 
  -5   0   4     1338.43     1314.92     17.67 o 
  -4   0   4     1124.25     1106.78     12.83 o 
  -3   0   4      470.79      436.29     21.67 o 
  -2   0   4      543.45      596.09      6.37 o 
  -1   0   4     2010.08     1991.35     15.58 o 
   0   0   4       44.65       77.40      1.69 o 
   1   0   4     1676.60     1779.17     17.69 o 
   2   0   4     1064.53     1079.21     16.03 o 
   3   0   4     2087.61     2037.72     18.72 o 
   4   0   4      691.41      661.84     12.68 o 
   5   0   4       68.57       54.97      3.13 o 
   6   0   4     2345.34     2409.59     27.92 o 
   7   0   4      171.48      180.31      7.07 o 
   8   0   4      234.38      233.36      8.78 o 
   9   0   4      140.08      132.17      7.04 o 
  10   0   4      163.36      181.24     16.10 o 
  -9   1   4      546.72      565.90     11.58 o 
  -8   1   4       17.74       15.31      3.86 o 
  -7   1   4      194.97      187.51      7.97 o 
  -6   1   4      306.61      320.20      8.65 o 
  -5   1   4      454.13      470.68      7.80 o 
  -4   1   4      286.94      265.38      4.16 o 
  -3   1   4     1719.96     1705.69     29.81 o 
  -2   1   4     4990.12     4934.67     40.47 o 
  -1   1   4     3047.99     3224.94     21.00 o 
   0   1   4     1273.52     1327.71      8.57 o 
   1   1   4      184.95      180.21      2.27 o 
   2   1   4     1062.75      989.83      9.81 o 
   3   1   4       33.52       31.11      2.76 o 
   4   1   4     1172.72     1139.27     19.90 o 
   5   1   4     1758.51     1753.77     17.84 o 
   6   1   4     1097.62     1078.60     14.28 o 
   7   1   4       81.13       86.01      5.76 o 
   8   1   4       17.43       17.86      4.17 o 
   9   1   4      430.20      410.66      9.95 o 
  10   1   4        1.85        4.80      6.07 o 
  -9   2   4       79.32      100.37     13.02 o 
  -8   2   4       26.52       27.79      4.58 o 
  -7   2   4      242.70      237.86      9.15 o 
  -6   2   4       23.82       19.27      3.34 o 
  -5   2   4     3462.38     3473.47     33.63 o 
  -4   2   4     2748.57     2805.28     31.59 o 
  -3   2   4      644.93      608.09      6.61 o 
  -2   2   4        1.40        2.70      1.07 o 
  -1   2   4       10.84        8.41      1.47 o 
   0   2   4     1007.76     1018.79      6.24 o 
   1   2   4     1710.46     1780.15     11.56 o 
   2   2   4     1955.00     2023.09     17.15 o 
   3   2   4     4035.09     4044.38     38.51 o 
   4   2   4    10753.60    10971.06    129.07 o 
   5   2   4       22.71       30.71      3.30 o 
   6   2   4      651.41      656.40     10.24 o 
   7   2   4       98.41      100.30      4.66 o 
   8   2   4      422.02      403.49      8.55 o 
   9   2   4      844.03      833.26     16.02 o 
  10   2   4      297.83      320.23     14.21 o 
  -9   3   4       11.65        8.69      6.10 o 
  -8   3   4      281.52      302.22      7.68 o 
  -7   3   4      472.19      476.41      8.33 o 
  -6   3   4     1005.84      971.83     11.09 o 
  -5   3   4       55.94       53.43      3.26 o 
  -4   3   4     1602.83     1623.38     15.39 o 
  -3   3   4       55.87       55.90      2.86 o 
  -2   3   4      105.99      114.85      1.78 o 
  -1   3   4       26.46       49.08      1.32 o 
   0   3   4      479.58      464.24      5.28 o 
   1   3   4     6886.04     6834.89    102.94 o 
   2   3   4     1046.30     1076.27      8.52 o 
   3   3   4     6477.85     7131.70     75.49 o 
   4   3   4     6208.62     6644.66     73.83 o 
   5   3   4     1558.97     1772.17    108.65 o 
   6   3   4      142.51      146.80      5.44 o 
   7   3   4      914.55      910.91     11.97 o 
   8   3   4      725.27      718.47     14.53 o 
   9   3   4       49.47       54.69      6.77 o 
  10   3   4       10.07       12.47      6.76 o 
  -9   4   4      455.31      468.72     26.47 o 
  -8   4   4      298.50      295.60      6.72 o 
  -7   4   4      215.94      200.52      5.15 o 
  -6   4   4       44.80       39.79      4.14 o 
  -5   4   4       39.02       41.33      3.14 o 
  -4   4   4     1021.22     1028.34     10.55 o 
  -3   4   4       99.60      110.42      2.37 o 
  -2   4   4     1656.04     1662.39     11.33 o 
  -1   4   4     3820.21     3949.14     26.73 o 
   0   4   4      688.11      739.24     17.16 o 
   1   4   4       49.28       65.86      3.74 o 
   2   4   4      456.42      419.92      3.36 o 
   3   4   4      365.33      341.96      4.75 o 
   4   4   4     4342.94     4738.93     48.04 o 
   5   4   4     1082.80     1061.31     29.75 o 
   6   4   4      477.90      476.99     22.98 o 
   7   4   4      703.91      690.68     12.48 o 
   8   4   4       20.71       19.12      6.74 o 
   9   4   4      102.74      109.65     11.07 o 
  10   4   4       20.24       24.81      6.89 o 
  -8   5   4       42.76       39.14      4.84 o 
  -7   5   4      733.63      721.59      9.96 o 
  -6   5   4      224.07      233.87      5.27 o 
  -5   5   4      281.98      276.90      4.49 o 
  -4   5   4      523.24      523.52      6.91 o 
  -3   5   4     2390.38     2407.85     22.58 o 
  -2   5   4        4.82        5.29      1.10 o 
  -1   5   4      337.90      326.71      6.20 o 
   0   5   4     1278.92     1180.15     20.65 o 
   1   5   4      627.94      637.69     14.25 o 
   2   5   4      138.57      135.01      1.59 o 
   3   5   4      603.57      599.90      8.71 o 
   4   5   4     1615.39     1624.75     15.23 o 
   5   5   4        4.62        4.32      2.43 o 
   6   5   4       83.71       70.65      4.10 o 
   7   5   4      543.01      516.05     14.96 o 
   8   5   4      119.51      120.97      5.29 o 
   9   5   4        8.79        2.43      4.51 o 
  10   5   4      163.19      150.51      7.65 o 
  -8   6   4      177.07      174.44      5.67 o 
  -7   6   4      120.95      153.09      9.81 o 
  -6   6   4      505.46      519.59      8.51 o 
  -5   6   4      236.29      239.70      5.23 o 
  -4   6   4        6.49       10.87      2.15 o 
  -3   6   4      595.28      579.70      4.87 o 
  -2   6   4     1752.78     1788.20     15.74 o 
  -1   6   4      783.03      802.50      5.43 o 
   0   6   4      113.68      113.24      2.39 o 
   1   6   4     1141.59     1185.21      9.61 o 
   2   6   4     1452.23     1563.05     49.78 o 
   3   6   4       40.04       49.70      2.29 o 
   4   6   4      936.75      920.14      8.94 o 
   5   6   4     1153.69     1140.13     14.55 o 
   6   6   4      504.49      511.38      7.11 o 
   7   6   4      332.48      315.55      6.31 o 
   8   6   4       30.02       25.30      4.69 o 
   9   6   4       59.90       65.15      9.53 o 
  -7   7   4        3.91        3.97      3.44 o 
  -6   7   4      430.75      436.60      6.99 o 
  -5   7   4      679.61      674.35      7.91 o 
  -4   7   4     1005.78     1037.36     17.42 o 
  -3   7   4     1218.30     1249.33     11.83 o 
  -2   7   4      363.87      364.70      6.28 o 
  -1   7   4      194.68      197.68      3.51 o 
   0   7   4       69.58       70.47      4.43 o 
   1   7   4     1193.31     1212.34      8.91 o 
   2   7   4     1734.80     1808.29     16.88 o 
   3   7   4     3412.40     3447.45     27.96 o 
   4   7   4     1724.02     1721.16     17.02 o 
   5   7   4       53.90       54.71      6.49 o 
   6   7   4        7.45        9.95      4.09 o 
   7   7   4        2.90        1.50      2.44 o 
   8   7   4       34.63       25.70      4.69 o 
   9   7   4      595.05      582.24     12.40 o 
  -6   8   4     1049.69     1030.32     16.21 o 
  -5   8   4       81.59       86.80      7.44 o 
  -4   8   4       48.20       54.50      3.39 o 
  -3   8   4      292.57      295.94      4.45 o 
  -2   8   4     1124.65     1111.64      9.60 o 
  -1   8   4       17.31       18.17      2.26 o 
   0   8   4     1842.55     1837.94     13.46 o 
   1   8   4     1696.12     1686.25     14.91 o 
   2   8   4       41.10       45.75      2.36 o 
   3   8   4        6.02        7.40      2.11 o 
   4   8   4      300.23      306.31      5.87 o 
   5   8   4      162.07      162.71      3.50 o 
   6   8   4       14.23       13.39      3.01 o 
   7   8   4      108.29      106.62     10.49 o 
   8   8   4      540.96      552.42      9.23 o 
  -5   9   4      710.84      681.89     14.29 o 
  -4   9   4       29.70       39.49      3.31 o 
  -3   9   4        7.93        6.18      1.48 o 
  -2   9   4     1227.95     1214.60     10.99 o 
  -1   9   4      460.36      469.81      4.60 o 
   0   9   4       10.18        7.20      1.56 o 
   1   9   4      292.38      261.86      3.88 o 
   2   9   4      533.41      539.97      7.24 o 
   3   9   4       28.10        8.42      5.94 o 
   4   9   4        3.86        4.11      2.80 o 
   5   9   4      270.31      255.00      5.15 o 
   6   9   4      566.91      557.35      7.54 o 
   7   9   4      520.24      515.68      9.32 o 
   8   9   4      125.40      125.51      8.46 o 
  -4  10   4      214.70      212.71      5.43 o 
  -3  10   4       90.90       91.87      2.88 o 
  -2  10   4        0.68        2.80      2.14 o 
  -1  10   4      160.43      171.15      2.96 o 
   0  10   4      186.77      199.72     10.00 o 
   1  10   4      351.13      344.36      3.85 o 
   2  10   4       12.49        7.89      1.99 o 
   3  10   4      180.99      180.94      5.16 o 
   4  10   4      184.52      185.32      4.52 o 
   5  10   4       64.83       62.20      4.96 o 
   6  10   4       53.84       61.59     12.34 o 
   7  10   4      130.42      146.86      6.90 o 
  -2  11   4      856.70      876.89     18.68 o 
  -1  11   4      505.20      526.23     19.90 o 
   0  11   4      205.20      204.73      8.90 o 
   1  11   4        4.60        7.26      8.49 o 
   2  11   4       45.62       46.83      6.43 o 
   3  11   4      154.22      156.65      8.66 o 
   4  11   4       78.09       92.19      8.14 o 
   5  11   4      491.14      484.54     14.88 o 
   0  12   4        2.47        6.98      5.31 o 
   1  12   4        0.09        3.74      5.06 o 
   2  12   4       68.23       79.41      7.79 o 
   3  12   4     1161.68     1125.37     23.40 o 
  -1 -11   5      178.84      181.30     11.31 o 
   0 -11   5      147.41      137.86     10.09 o 
   1 -11   5      199.86      223.70      8.03 o 
  -4 -10   5       25.99       32.99      7.24 o 
  -3 -10   5      347.41      378.38      6.11 o 
  -2 -10   5       22.95       22.00      7.30 o 
  -1 -10   5       21.09        6.25     10.51 o 
   0 -10   5      282.90      299.22     11.84 o 
   1 -10   5      331.22      314.88      8.42 o 
   2 -10   5      725.02      726.53     15.15 o 
   3 -10   5        1.82       -0.74      4.70 o 
   4 -10   5      107.59      118.35      9.74 o 
  -5  -9   5      116.95      153.89     16.76 o 
  -4  -9   5      923.63      922.03     17.83 o 
  -3  -9   5       80.44       99.63      9.67 o 
  -2  -9   5      362.52      346.58      4.92 o 
  -1  -9   5      357.96      322.13      7.40 o 
   0  -9   5      291.74      282.74     10.96 o 
   1  -9   5       51.40       60.62     12.40 o 
   2  -9   5      400.20      410.98      8.84 o 
   3  -9   5     1478.41     1517.14     19.82 o 
   4  -9   5      287.84      318.69     10.42 o 
   5  -9   5        4.14        1.66      5.11 o 
  -6  -8   5      892.07      932.09     16.86 o 
  -5  -8   5      115.41      123.76      9.97 o 
  -4  -8   5        9.39       11.09      4.55 o 
  -3  -8   5       84.75       79.90      5.74 o 
  -2  -8   5       27.19        7.28      6.64 o 
  -1  -8   5     1119.39     1109.43     11.98 o 
   0  -8   5     1009.02      907.47     63.59 o 
   1  -8   5      525.15      556.33     13.30 o 
   2  -8   5      618.86      622.03     10.20 o 
   3  -8   5       17.88       21.18      5.22 o 
   4  -8   5      246.99      264.54      9.74 o 
   5  -8   5       49.16       45.06      6.95 o 
   6  -8   5       52.70       60.44      6.46 o 
  -7  -7   5       40.36       43.26      8.31 o 
  -6  -7   5      172.01      184.21      8.36 o 
  -5  -7   5       10.41       16.02      6.28 o 
  -4  -7   5       24.13       25.85      5.73 o 
  -3  -7   5     1000.29     1013.59     21.04 o 
  -2  -7   5      668.39      693.61     11.52 o 
  -1  -7   5     1198.86     1205.86     16.06 o 
   0  -7   5     1492.27     1390.47     43.19 o 
   1  -7   5       69.09       56.53     10.23 o 
   2  -7   5       18.92       26.27      5.95 o 
   3  -7   5      156.18      170.95      6.51 o 
   4  -7   5      333.41      334.46      7.84 o 
   5  -7   5     1720.15     1707.52     21.90 o 
   6  -7   5     1249.20     1174.16     25.00 o 
   7  -7   5      444.50      469.42     16.24 o 
  -8  -6   5      115.00      108.65      8.75 o 
  -7  -6   5      334.37      353.82     10.83 o 
  -6  -6   5        0.46        0.55      4.90 o 
  -5  -6   5        3.19        5.43      5.31 o 
  -4  -6   5      329.41      358.15     13.47 o 
  -3  -6   5      563.72      546.42     13.69 o 
  -2  -6   5        5.79        5.03      3.19 o 
  -1  -6   5       31.12       27.83      6.29 o 
   0  -6   5     2019.34     1989.66     65.25 o 
   1  -6   5     1380.89     1433.12     23.26 o 
   2  -6   5       48.60       53.98      3.88 o 
   3  -6   5      141.83      149.01      6.26 o 
   4  -6   5      518.84      497.29     11.94 o 
   5  -6   5       92.59       92.10      4.14 o 
   6  -6   5      461.27      449.48     10.02 o 
   7  -6   5      314.20      302.34      6.43 o 
   8  -6   5      192.11      204.35     21.75 o 
  -8  -5   5       80.92       90.35      7.99 o 
  -7  -5   5        3.73        4.86      6.17 o 
  -6  -5   5      396.55      419.28     11.37 o 
  -5  -5   5       42.20       34.96      8.72 o 
  -4  -5   5      412.33      416.77     10.58 o 
  -3  -5   5     1272.02     1276.12     17.93 o 
  -2  -5   5      819.54      854.21     33.78 o 
  -1  -5   5     1796.18     1830.10     19.77 o 
   0  -5   5      170.32      169.13      9.76 o 
   1  -5   5     2700.86     2616.70     44.45 o 
   2  -5   5     1228.75     1263.34     20.36 o 
   3  -5   5      332.02      331.61      7.75 o 
   4  -5   5      876.47      862.97      8.37 o 
   5  -5   5     1585.93     1592.65     16.42 o 
   6  -5   5     1004.17      976.59     21.18 o 
   7  -5   5      112.32      111.65      5.77 o 
   8  -5   5      130.79      139.58      9.45 o 
  -8  -4   5      154.07      138.67     10.29 o 
  -7  -4   5       15.01       23.48      6.77 o 
  -6  -4   5        2.91        6.66      7.12 o 
  -5  -4   5      440.58      445.22      9.43 o 
  -4  -4   5      556.96      550.41     11.61 o 
  -3  -4   5       77.14       97.14     12.54 o 
  -2  -4   5        1.82        1.69      5.01 o 
  -1  -4   5       68.38       68.89      4.34 o 
   0  -4   5     1421.38     1440.64     10.53 o 
   1  -4   5      231.38      217.16      6.56 o 
   2  -4   5     3829.31     3825.07     56.32 o 
   3  -4   5     1915.87     1885.84     34.01 o 
   4  -4   5      198.75      192.74      5.88 o 
   5  -4   5        9.46       18.74      1.94 o 
   6  -4   5       28.00       32.82     11.07 o 
   7  -4   5      305.54      296.60     12.05 o 
   8  -4   5      112.64      108.04     10.16 o 
   9  -4   5      381.90      357.90     18.89 o 
  -9  -3   5       32.95       37.70      8.86 o 
  -8  -3   5      222.89      237.11      9.29 o 
  -7  -3   5      881.61      891.37     15.20 o 
  -6  -3   5      308.49      320.72      8.55 o 
  -5  -3   5      561.18      537.79     19.99 o 
  -4  -3   5        1.85        5.37      4.33 o 
  -3  -3   5      719.04      738.37     11.35 o 
  -2  -3   5      298.63      293.60      5.55 o 
  -1  -3   5      644.29      600.29     11.28 o 
   0  -3   5      406.51      314.33      5.58 o 
   1  -3   5     1937.64     1794.81     25.00 o 
   2  -3   5     1395.56     1446.35     25.18 o 
   3  -3   5      354.36      394.73      8.56 o 
   4  -3   5       63.58       56.67      5.10 o 
   5  -3   5      128.61      127.25     11.35 o 
   6  -3   5       16.50       17.74      5.41 o 
   7  -3   5      495.42      504.30     15.03 o 
   8  -3   5     1117.76     1150.97     19.52 o 
   9  -3   5      428.53      427.19     13.31 o 
  -9  -2   5      933.40      911.26     17.57 o 
  -8  -2   5     1022.47      988.58     16.83 o 
  -7  -2   5        3.01        1.44      3.93 o 
  -6  -2   5        5.12        9.60      4.10 o 
  -5  -2   5       20.69       22.98      4.20 o 
  -4  -2   5       26.48       26.61      4.79 o 
  -3  -2   5       59.86       52.82      3.65 o 
  -2  -2   5     1623.39     1623.36     16.64 o 
  -1  -2   5     5580.83     5680.75     64.18 o 
   0  -2   5     2277.24     2586.13     19.43 o 
   1  -2   5      703.50      846.82     12.26 o 
   2  -2   5     1097.31     1080.73      7.85 o 
   3  -2   5      148.05      126.83      4.78 o 
   4  -2   5       92.89       74.90      4.89 o 
   5  -2   5      363.76      338.72      6.18 o 
   6  -2   5     1542.77     1520.18     19.77 o 
   7  -2   5       89.11       82.01      5.09 o 
   8  -2   5       86.36       93.91      6.86 o 
   9  -2   5      236.29      245.70     17.51 o 
  10  -2   5      174.09      153.23      9.00 o 
  -9  -1   5        4.02        5.99      6.76 o 
  -8  -1   5      633.66      656.96     13.01 o 
  -7  -1   5        5.17        9.58      4.37 o 
  -6  -1   5       90.24       95.33      6.82 o 
  -5  -1   5       31.23       32.38      4.16 o 
  -4  -1   5      855.96      904.62     19.89 o 
  -3  -1   5      880.06      857.60     11.85 o 
  -2  -1   5       55.04       59.31      2.44 o 
  -1  -1   5     1608.75     1710.25     20.33 o 
   0  -1   5     5049.72     5099.46     67.31 o 
   1  -1   5     1870.42     1938.59     17.01 o 
   2  -1   5      275.70      287.15      4.06 o 
   3  -1   5     1381.81     1404.66     19.07 o 
   4  -1   5      842.92      825.24      9.11 o 
   5  -1   5      542.92      563.83      9.04 o 
   6  -1   5      218.21      216.67      5.59 o 
   7  -1   5      565.40      561.61     11.07 o 
   8  -1   5      544.87      547.16     10.38 o 
   9  -1   5       22.36       17.85      5.12 o 
  10  -1   5      773.07      766.40     18.18 o 
  -9   0   5      658.73      663.78     12.64 o 
  -8   0   5      267.44      277.94     14.55 o 
  -7   0   5        3.96        1.23      4.49 o 
  -6   0   5       66.66       82.37      8.65 o 
  -5   0   5      608.56      616.35     24.22 o 
  -4   0   5       73.64       90.80      3.60 o 
  -3   0   5      275.07      250.07      5.46 o 
  -2   0   5     7354.45     7470.62     66.72 o 
  -1   0   5      757.85      781.31      7.32 o 
   0   0   5       80.60       96.12      1.89 o 
   1   0   5       23.21       11.76      1.59 o 
   2   0   5      661.96      643.92      6.46 o 
   3   0   5       19.79       19.76      2.55 o 
   4   0   5      148.29      148.07      3.34 o 
   5   0   5     3671.20     3702.54     38.62 o 
   6   0   5      150.55      136.95      7.46 o 
   7   0   5       78.93       92.13      8.03 o 
   8   0   5       25.55       27.18      7.72 o 
   9   0   5      289.37      291.56     10.80 o 
  10   0   5       42.33       47.25      6.75 o 
  -9   1   5        1.42        6.92      4.80 o 
  -8   1   5      178.20      203.64     11.53 o 
  -7   1   5       22.24       19.56      3.57 o 
  -6   1   5        0.19       -0.91      2.37 o 
  -5   1   5     1949.28     1926.77     26.01 o 
  -4   1   5     1220.84     1260.58     12.26 o 
  -3   1   5      106.55       94.46      2.60 o 
  -2   1   5      103.40       75.13      2.00 o 
  -1   1   5     8743.40     9229.34     72.63 o 
   0   1   5      130.91      112.75      2.01 o 
   1   1   5      482.91      521.32      8.24 o 
   2   1   5     1617.71     1631.31     14.21 o 
   3   1   5     1173.97     1030.68      9.40 o 
   4   1   5      861.17      837.35     10.76 o 
   5   1   5      487.60      487.01      6.57 o 
   6   1   5     1373.98     1410.79     18.80 o 
   7   1   5        3.32        1.19      3.22 o 
   8   1   5       66.70       67.99      5.10 o 
   9   1   5      171.38      179.53      7.38 o 
  10   1   5      684.85      719.37     14.33 o 
  -9   2   5        4.61        8.21      5.01 o 
  -8   2   5       61.39       57.21     14.23 o 
  -7   2   5      511.01      535.45     12.15 o 
  -6   2   5     1677.80     1730.02     20.86 o 
  -5   2   5      588.56      615.61      7.97 o 
  -4   2   5      106.48      109.78      4.48 o 
  -3   2   5      823.52      796.42     10.72 o 
  -2   2   5      430.94      568.04      6.59 o 
  -1   2   5      801.54      898.77      6.26 o 
   0   2   5     2060.55     2092.56     12.85 o 
   1   2   5     5502.69     5689.13     52.00 o 
   2   2   5      840.77      832.76      7.33 o 
   3   2   5      251.03      247.77      4.19 o 
   4   2   5      201.62      258.15      8.26 o 
   5   2   5      338.02      331.80      5.12 o 
   6   2   5       15.35       11.55      3.95 o 
   7   2   5     1001.60     1019.57     13.01 o 
   8   2   5      726.07      715.91     11.43 o 
   9   2   5      510.73      511.08     10.86 o 
  10   2   5       22.78       21.49      6.95 o 
  -8   3   5      354.94      397.24      8.62 o 
  -7   3   5       85.00       81.05      5.75 o 
  -6   3   5       92.24       80.68      4.29 o 
  -5   3   5      418.24      429.56      6.33 o 
  -4   3   5       17.19       17.41      2.48 o 
  -3   3   5       44.35       41.07      4.25 o 
  -2   3   5     2592.12     2511.61     16.71 o 
  -1   3   5      118.19       72.51      2.97 o 
   0   3   5      449.14      436.28      5.77 o 
   1   3   5       35.37       38.14      1.24 o 
   2   3   5     1697.49     1685.71     15.25 o 
   3   3   5      298.80      379.89      4.93 o 
   4   3   5      110.33      122.10      2.59 o 
   5   3   5      971.54      966.64     12.03 o 
   6   3   5      896.09      843.50     11.54 o 
   7   3   5       89.08       84.16     12.97 o 
   8   3   5       63.20       67.06     10.72 o 
   9   3   5      322.89      308.60     14.74 o 
  10   3   5      103.14      109.17      9.48 o 
  -8   4   5      253.68      260.37      6.85 o 
  -7   4   5      821.75      811.09     11.05 o 
  -6   4   5      698.35      642.48      7.92 o 
  -5   4   5      106.06       95.43      4.16 o 
  -4   4   5     2373.35     2337.99     20.31 o 
  -3   4   5     1242.33     1237.54     14.61 o 
  -2   4   5       18.10       10.54      1.20 o 
  -1   4   5       53.00       34.63      1.84 o 
   0   4   5     2165.60     2155.53     22.47 o 
   1   4   5     1251.33     1231.60     17.56 o 
   2   4   5      164.95      187.37      1.60 o 
   3   4   5       21.45       31.48      1.76 o 
   4   4   5      812.17      770.47      8.28 o 
   5   4   5      563.40      603.45      7.02 o 
   6   4   5      161.60      160.31      5.97 o 
   7   4   5      377.34      359.28      7.80 o 
   8   4   5      399.69      411.87     10.11 o 
   9   4   5       19.65       27.61      4.52 o 
  10   4   5        9.17       12.16      4.85 o 
  -8   5   5      434.14      445.68      9.71 o 
  -7   5   5      175.69      172.76      5.45 o 
  -6   5   5      463.97      433.92      8.88 o 
  -5   5   5      150.92      154.22      6.46 o 
  -4   5   5      563.26      532.10      8.65 o 
  -3   5   5     4994.15     4998.16     49.68 o 
  -2   5   5     3223.52     3221.76     22.54 o 
  -1   5   5      906.01      915.19      7.00 o 
   0   5   5     1939.74     2148.32     23.35 o 
   1   5   5      389.56      405.10      8.49 o 
   2   5   5       95.40       88.17      1.47 o 
   3   5   5       32.62       32.26      4.09 o 
   4   5   5     2600.74     2655.43     25.45 o 
   5   5   5     2719.44     2696.61     29.35 o 
   6   5   5      194.29      201.01     13.01 o 
   7   5   5      728.11      701.88      9.69 o 
   8   5   5        3.01        0.33      2.65 o 
   9   5   5       68.19       76.72     11.49 o 
  -7   6   5      103.62      112.48      4.42 o 
  -6   6   5      141.41      147.71      6.54 o 
  -5   6   5      604.97      594.43      8.15 o 
  -4   6   5      363.05      354.20      4.38 o 
  -3   6   5      566.60      573.18      5.19 o 
  -2   6   5      387.93      395.95     10.21 o 
  -1   6   5      817.85      797.49     17.02 o 
   0   6   5      197.30      222.96     11.35 o 
   1   6   5      147.68      163.42     10.30 o 
   2   6   5      630.64      569.54     39.91 o 
   3   6   5     1850.09     1770.02     13.09 o 
   4   6   5     1021.94     1021.91     16.85 o 
   5   6   5        2.81        5.57      2.58 o 
   6   6   5      249.43      246.49      4.62 o 
   7   6   5       17.04       15.27      2.84 o 
   8   6   5       32.00       34.37      4.63 o 
   9   6   5      129.23      110.91      5.75 o 
  -7   7   5      777.45      783.21      9.74 o 
  -6   7   5      730.96      733.10      8.58 o 
  -5   7   5       22.40       30.18      2.96 o 
  -4   7   5       31.29       37.89      4.14 o 
  -3   7   5      378.06      378.74     10.55 o 
  -2   7   5       63.25       69.41      3.33 o 
  -1   7   5        5.73       10.87      2.29 o 
   0   7   5      412.36      398.81      9.85 o 
   1   7   5     1000.92      977.67     17.18 o 
   2   7   5        5.67        8.96      0.94 o 
   3   7   5      868.27      868.27      9.57 o 
   4   7   5      510.01      503.14      7.79 o 
   5   7   5      255.78      268.44      4.63 o 
   6   7   5        7.96        7.67      2.12 o 
   7   7   5       80.67       88.96      4.55 o 
   8   7   5      765.08      736.14     10.59 o 
   9   7   5       37.09       54.18      4.72 o 
  -6   8   5      659.15      667.17     10.81 o 
  -5   8   5      654.96      670.02     11.50 o 
  -4   8   5      313.13      320.23      5.85 o 
  -3   8   5        2.85        5.82      2.49 o 
  -2   8   5       45.35       51.27      2.34 o 
  -1   8   5      211.39      200.28      4.70 o 
   0   8   5      927.01      953.99     17.70 o 
   1   8   5      219.36      222.02      8.24 o 
   2   8   5      998.35      950.91      6.43 o 
   3   8   5      542.02      563.54     13.28 o 
   4   8   5      495.94      494.60      8.42 o 
   5   8   5      275.57      272.39      6.25 o 
   6   8   5      157.10      165.95      6.88 o 
   7   8   5       34.41       47.76      4.00 o 
   8   8   5        0.22       -0.30      2.47 o 
  -5   9   5       14.37       11.69      3.28 o 
  -4   9   5      130.23      143.34      9.99 o 
  -3   9   5       59.40       62.82      3.63 o 
  -2   9   5        0.72        2.40      1.59 o 
  -1   9   5        6.11       14.69      2.77 o 
   0   9   5     2742.49     2663.80     53.28 o 
   1   9   5      358.70      343.12     10.34 o 
   2   9   5      135.19      135.35      3.96 o 
   3   9   5        3.67        5.76      2.00 o 
   4   9   5      251.67      257.18      5.70 o 
   5   9   5      190.60      187.11      4.80 o 
   6   9   5      119.48      117.07      4.06 o 
   7   9   5      564.95      582.90      8.23 o 
  -4  10   5       51.42       65.61      7.40 o 
  -3  10   5      594.12      627.44     11.09 o 
  -2  10   5     1336.68     1349.90     25.35 o 
  -1  10   5     1274.21     1346.97     24.62 o 
   0  10   5      319.20      312.42     10.55 o 
   1  10   5      458.01      450.98     12.50 o 
   2  10   5        5.96        5.62      4.99 o 
   3  10   5        0.75        1.55      1.88 o 
   4  10   5      189.93      186.40      7.12 o 
   5  10   5      667.97      672.25     11.79 o 
   6  10   5      422.73      435.87      9.40 o 
  -2  11   5        2.51        5.73      5.55 o 
  -1  11   5      466.14      479.86     13.97 o 
   0  11   5       69.00       67.39      7.33 o 
   1  11   5       57.55       67.39      7.30 o 
   2  11   5       89.16       90.37     13.44 o 
   3  11   5      482.23      468.23     14.00 o 
   4  11   5      126.35      137.30      9.67 o 
   5  11   5      168.70      165.17     10.62 o 
   1  12   5      172.74      159.82     15.85 o 
   2  12   5      336.61      319.16     12.43 o 
  -3 -10   6      292.85      302.05     10.07 o 
  -2 -10   6        9.14       10.72      7.37 o 
  -1 -10   6       99.45      118.03     10.20 o 
   0 -10   6       17.02       21.65     12.85 o 
   1 -10   6        4.58        5.17      6.01 o 
   2 -10   6       72.29       53.41      6.04 o 
   3 -10   6      471.50      462.18     10.83 o 
  -5  -9   6      388.89      390.57     19.09 o 
  -4  -9   6       20.37       20.48      9.62 o 
  -3  -9   6      301.54      316.47      9.81 o 
  -2  -9   6       46.93       55.17     17.90 o 
  -1  -9   6       67.75       67.50      8.38 o 
   0  -9   6     1167.70     1095.24     22.94 o 
   1  -9   6      793.77      830.06     19.10 o 
   2  -9   6     1137.62     1174.76     19.41 o 
   3  -9   6        1.29        2.39      4.01 o 
   4  -9   6      158.01      164.02     11.80 o 
   5  -9   6       34.43       27.36      7.02 o 
  -6  -8   6       14.18       14.16      6.14 o 
  -5  -8   6      296.44      274.57      9.78 o 
  -4  -8   6      163.20      153.27      9.51 o 
  -3  -8   6       61.78       70.81      7.50 o 
  -2  -8   6      395.07      416.64     19.80 o 
  -1  -8   6     1204.05     1212.05     27.27 o 
   0  -8   6        6.03        9.60      5.76 o 
   1  -8   6        8.11        6.56      5.38 o 
   2  -8   6      356.38      374.79      8.53 o 
   3  -8   6      194.98      194.15      8.48 o 
   4  -8   6      327.04      316.90      8.87 o 
   5  -8   6      160.02      168.53     13.48 o 
   6  -8   6      489.69      528.08     40.79 o 
  -7  -7   6      289.92      314.23     11.44 o 
  -6  -7   6       24.71       27.00      6.20 o 
  -5  -7   6       46.03       44.67      6.18 o 
  -4  -7   6      922.62      888.15     14.49 o 
  -3  -7   6      779.89      755.67     12.61 o 
  -2  -7   6      237.93      236.52      7.91 o 
  -1  -7   6      739.44      741.37      8.16 o 
   0  -7   6      857.41      798.98     16.62 o 
   1  -7   6       28.38       34.92      6.04 o 
   2  -7   6       20.42       18.26      4.76 o 
   3  -7   6     1028.45     1012.13     40.91 o 
   4  -7   6      538.33      556.58     10.34 o 
   5  -7   6        7.41       10.22      5.54 o 
   6  -7   6        7.14        3.73      7.77 o 
   7  -7   6      496.40      466.73     17.15 o 
  -7  -6   6       19.92       22.89      7.79 o 
  -6  -6   6      878.45      848.83     18.64 o 
  -5  -6   6      223.56      240.66      8.60 o 
  -4  -6   6       93.66       72.12      6.88 o 
  -3  -6   6      624.92      588.74     23.88 o 
  -2  -6   6     2288.16     2238.58     26.13 o 
  -1  -6   6      261.08      265.54      9.55 o 
   0  -6   6        0.09       -0.17      3.77 o 
   1  -6   6       21.36       29.75      9.46 o 
   2  -6   6       59.02       64.88      6.11 o 
   3  -6   6        4.24        4.96      3.31 o 
   4  -6   6      197.39      247.06     18.45 o 
   5  -6   6     1821.21     1902.94     23.59 o 
   6  -6   6      736.05      679.91     17.81 o 
   7  -6   6        1.61        4.43      6.74 o 
  -8  -5   6      125.32      129.74     12.99 o 
  -7  -5   6      132.56      131.86     12.87 o 
  -6  -5   6       16.20       16.41      6.38 o 
  -5  -5   6     1233.27     1243.36     35.01 o 
  -4  -5   6      537.36      574.23     14.75 o 
  -3  -5   6       27.97       27.00      4.25 o 
  -2  -5   6        4.21        9.10      5.91 o 
  -1  -5   6      357.63      354.11      8.74 o 
   0  -5   6      290.41      310.85      9.29 o 
   1  -5   6      340.84      332.01      9.32 o 
   2  -5   6     1499.73     1610.54     25.67 o 
   3  -5   6     2173.74     2142.79     31.30 o 
   4  -5   6       10.83       11.27      3.60 o 
   5  -5   6        0.33       -0.35      1.27 o 
   6  -5   6     1368.04     1342.51     15.01 o 
   7  -5   6       75.45       75.15      4.48 o 
   8  -5   6       85.99       85.81      5.65 o 
  -8  -4   6      231.90      227.47     14.23 o 
  -7  -4   6      892.86      923.51     16.54 o 
  -6  -4   6     1719.78     1739.66     23.65 o 
  -5  -4   6     1442.01     1494.50     20.09 o 
  -4  -4   6      839.84      796.27     12.32 o 
  -3  -4   6      464.79      475.90     12.05 o 
  -2  -4   6       37.73       31.45      3.67 o 
  -1  -4   6       23.81       25.45      3.61 o 
   0  -4   6     1533.92     1584.59     11.91 o 
   1  -4   6     5307.98     5384.04     83.18 o 
   2  -4   6      615.19      637.17     12.29 o 
   3  -4   6       16.50       13.93      3.06 o 
   4  -4   6       32.43       32.43      5.48 o 
   5  -4   6      117.06      103.19      5.29 o 
   6  -4   6       23.13       24.65      6.29 o 
   7  -4   6      227.05      223.97     11.00 o 
   8  -4   6      387.97      436.42     24.83 o 
   9  -4   6      270.65      173.67     69.40 o 
  -8  -3   6      229.17      230.61      9.70 o 
  -7  -3   6      365.70      349.42     12.27 o 
  -6  -3   6      251.56      263.23     12.06 o 
  -5  -3   6     3040.05     3083.27     52.06 o 
  -4  -3   6      193.80      201.48      8.73 o 
  -3  -3   6       42.95       52.11      5.32 o 
  -2  -3   6     4683.01     4683.27     40.25 o 
  -1  -3   6     1165.08     1096.78      8.83 o 
   0  -3   6      311.02      291.52      3.32 o 
   1  -3   6        0.48        1.08      2.83 o 
   2  -3   6     1885.05     1804.97     26.36 o 
   3  -3   6        8.92       11.01      0.56 o 
   4  -3   6       73.25       70.36      5.41 o 
   5  -3   6     1030.30     1028.02     18.58 o 
   6  -3   6     1426.53     1398.30     32.61 o 
   7  -3   6      736.86      656.17     16.69 o 
   8  -3   6       88.38       75.67      9.18 o 
   9  -3   6       49.10       52.62      9.78 o 
  -8  -2   6      422.31      403.01     13.36 o 
  -7  -2   6     1023.13     1019.79     18.90 o 
  -6  -2   6      200.05      206.07     10.48 o 
  -5  -2   6      444.85      453.55      9.05 o 
  -4  -2   6     1746.39     1752.08     26.17 o 
  -3  -2   6      659.61      670.35     14.85 o 
  -2  -2   6      100.24      112.04      9.63 o 
  -1  -2   6      697.12      712.70      7.58 o 
   0  -2   6      553.65      497.38      4.50 o 
   1  -2   6     2714.68     2837.04     39.25 o 
   2  -2   6      128.64      121.52      1.55 o 
   3  -2   6     2130.96     2174.80     31.01 o 
   4  -2   6      346.29      368.75      8.76 o 
   5  -2   6        4.06        2.13      6.60 o 
   6  -2   6       11.66       11.21      4.96 o 
   7  -2   6      574.83      571.47      9.97 o 
   8  -2   6      933.87      949.33     29.63 o 
   9  -2   6      103.47      114.39     18.73 o 
  -9  -1   6      954.18      940.47     14.29 o 
  -8  -1   6      462.99      417.27     32.38 o 
  -7  -1   6       30.00       16.86      5.75 o 
  -6  -1   6      222.27      235.09      7.32 o 
  -5  -1   6      689.83      635.31     11.89 o 
  -4  -1   6        1.23        2.14      3.62 o 
  -3  -1   6      944.84      992.00     10.85 o 
  -2  -1   6     6777.65     6584.87     59.47 o 
  -1  -1   6      546.97      483.70      7.89 o 
   0  -1   6      940.35     1009.60      8.01 o 
   1  -1   6      100.96       90.71      1.75 o 
   2  -1   6      164.05      140.65      2.04 o 
   3  -1   6      570.72      646.56     14.04 o 
   4  -1   6     1587.46     1663.02     28.84 o 
   5  -1   6     2800.91     2753.76     41.20 o 
   6  -1   6     1025.45     1041.11     12.97 o 
   7  -1   6      995.60      995.57     13.55 o 
   8  -1   6        4.33        3.38      5.71 o 
   9  -1   6      485.87      460.97     10.91 o 
  10  -1   6        3.54       15.51      5.86 o 
  -9   0   6        6.61        0.84      5.05 o 
  -8   0   6      456.93      451.66      8.94 o 
  -7   0   6      272.51      260.81      6.51 o 
  -6   0   6        0.04        1.54      2.90 o 
  -5   0   6      917.76      897.13      9.86 o 
  -4   0   6      672.51      650.24     13.19 o 
  -3   0   6     4178.32     4107.71     36.14 o 
  -2   0   6      483.52      509.56      5.57 o 
  -1   0   6     1690.92     1666.52     12.65 o 
   0   0   6      521.85      552.77      3.86 o 
   1   0   6       16.13       15.93      6.30 o 
   2   0   6     2172.78     2263.82     26.79 o 
   3   0   6     1118.22     1067.79     18.02 o 
   4   0   6     1781.09     1784.96     29.33 o 
   5   0   6      905.09      918.96     10.58 o 
   6   0   6      737.03      735.31     10.96 o 
   7   0   6      315.46      330.94      8.66 o 
   8   0   6       63.39       55.88      6.26 o 
   9   0   6        5.79        4.07      4.27 o 
  10   0   6     1126.39     1099.00     21.80 o 
  -8   1   6        8.98        7.23      3.77 o 
  -7   1   6      799.35      759.32     10.25 o 
  -6   1   6     1345.73     1313.40     13.62 o 
  -5   1   6     1360.01     1322.08     13.02 o 
  -4   1   6        1.27        4.11      2.05 o 
  -3   1   6      671.77      625.06      7.68 o 
  -2   1   6      398.54      382.18      8.27 o 
  -1   1   6       64.75       85.35      1.79 o 
   0   1   6     1578.22     1590.00     10.27 o 
   1   1   6     4156.23     4330.94     50.02 o 
   2   1   6      220.78      181.59      6.66 o 
   3   1   6       61.42       55.21      2.76 o 
   4   1   6      125.41      115.78      3.00 o 
   5   1   6     1020.50     1028.13     12.64 o 
   6   1   6        5.85       11.39      2.77 o 
   7   1   6     1045.41     1059.03     13.50 o 
   8   1   6     2034.87     2008.32     24.08 o 
   9   1   6      484.80      491.07     10.48 o 
  10   1   6       48.88       53.18     10.18 o 
  -8   2   6      441.11      458.40      8.89 o 
  -7   2   6       76.31       85.23      5.19 o 
  -6   2   6      503.80      463.75      8.54 o 
  -5   2   6     1357.92     1298.79     12.57 o 
  -4   2   6      873.71      862.42      9.54 o 
  -3   2   6      141.90      150.22      3.80 o 
  -2   2   6      420.32      359.56      7.12 o 
  -1   2   6     1847.49     1880.08     23.65 o 
   0   2   6      859.65      856.45      5.85 o 
   1   2   6      102.67      132.62      4.45 o 
   2   2   6     1610.60     1665.35     41.56 o 
   3   2   6      890.09      902.38     11.49 o 
   4   2   6      778.56      761.30     15.45 o 
   5   2   6      193.23      182.18      5.80 o 
   6   2   6      951.71      910.56     13.79 o 
   7   2   6        4.53        6.82      2.97 o 
   8   2   6       56.56       60.21     16.76 o 
   9   2   6      411.38      428.72     14.33 o 
  10   2   6      195.58      201.63      8.46 o 
  -8   3   6      380.95      365.06      8.49 o 
  -7   3   6      855.87      856.92     12.85 o 
  -6   3   6      515.74      537.75     10.55 o 
  -5   3   6      280.03      283.41      5.48 o 
  -4   3   6       20.84       20.12      2.17 o 
  -3   3   6      401.69      413.50      8.34 o 
  -2   3   6      186.81      186.90      3.02 o 
  -1   3   6      487.74      490.92      3.89 o 
   0   3   6     4966.27     5049.11     41.37 o 
   1   3   6     2110.66     2151.91     15.77 o 
   2   3   6      434.72      427.19      5.36 o 
   3   3   6       70.50       63.31      2.27 o 
   4   3   6        4.19        8.41      1.50 o 
   5   3   6      695.93      700.93      7.89 o 
   6   3   6       23.17       32.57      5.46 o 
   7   3   6     1989.34     1952.15     23.72 o 
   8   3   6      607.88      600.47      9.88 o 
   9   3   6      522.40      537.80     15.67 o 
  10   3   6        5.05        7.81      4.60 o 
  -8   4   6      261.43      250.01      7.61 o 
  -7   4   6       24.89       25.19      3.43 o 
  -6   4   6       13.19       19.03      3.76 o 
  -5   4   6      394.33      391.91      8.84 o 
  -4   4   6       66.98       57.21      4.29 o 
  -3   4   6     2779.60     2753.54     23.63 o 
  -2   4   6     3582.63     3637.00     25.97 o 
  -1   4   6      744.87      711.23      6.66 o 
   0   4   6     2441.22     2554.79     25.66 o 
   1   4   6       12.98       21.44      3.60 o 
   2   4   6      336.87      364.31      7.42 o 
   3   4   6        3.05        2.93      0.99 o 
   4   4   6      472.93      459.34      4.83 o 
   5   4   6     4476.99     4549.99     46.90 o 
   6   4   6     7002.78     6954.72     81.04 o 
   7   4   6     1371.20     1363.06     15.80 o 
   8   4   6       93.84      102.75     10.49 o 
   9   4   6       13.81       17.97      6.15 o 
  10   4   6       65.76       76.75      6.23 o 
  -7   5   6      126.59      122.54      6.43 o 
  -6   5   6       29.18       34.51      3.35 o 
  -5   5   6        3.64        3.41      2.09 o 
  -4   5   6      790.83      751.88      8.38 o 
  -3   5   6      750.22      729.40      7.30 o 
  -2   5   6        0.42        1.13      1.18 o 
  -1   5   6        5.21        2.85      0.79 o 
   0   5   6      102.36      116.43      4.01 o 
   1   5   6     1456.10     1531.31     23.15 o 
   2   5   6      142.46      130.74      5.83 o 
   3   5   6     2008.42     2052.73     19.45 o 
   4   5   6      642.84      597.44      7.17 o 
   5   5   6      166.18      173.46      7.82 o 
   6   5   6     1926.15     1956.71     24.20 o 
   7   5   6      317.60      305.71      6.82 o 
   8   5   6       53.14       59.04      7.39 o 
   9   5   6       38.61       33.88      5.56 o 
  -7   6   6       91.12       89.40      4.19 o 
  -6   6   6      274.50      261.99      6.24 o 
  -5   6   6      317.56      311.23      6.12 o 
  -4   6   6      134.15      145.43      3.74 o 
  -3   6   6      918.68      934.44      7.80 o 
  -2   6   6     1190.72     1205.57     11.39 o 
  -1   6   6     1016.27     1047.58     12.65 o 
   0   6   6      269.39      254.04      8.00 o 
   1   6   6      985.75     1051.66     17.91 o 
   2   6   6      526.31      505.98     16.03 o 
   3   6   6      118.29      123.47      4.03 o 
   4   6   6      602.67      590.10      5.87 o 
   5   6   6      644.09      631.78     14.93 o 
   6   6   6       46.76       52.78     11.99 o 
   7   6   6       21.72       31.41      4.84 o 
   8   6   6       99.41      110.86      4.60 o 
   9   6   6      247.35      240.47      6.94 o 
  -6   7   6       87.86      100.64      5.30 o 
  -5   7   6      543.33      546.35      7.88 o 
  -4   7   6     1030.84     1037.03      9.65 o 
  -3   7   6      320.70      333.05      5.95 o 
  -2   7   6      190.27      205.10      4.05 o 
  -1   7   6      101.89      100.86      4.64 o 
   0   7   6      660.18      672.72     14.00 o 
   1   7   6       86.65       86.88     10.82 o 
   2   7   6      342.84      345.80      9.81 o 
   3   7   6     1715.52     1821.90     72.09 o 
   4   7   6      791.90      807.43      7.10 o 
   5   7   6       56.79       61.86      2.05 o 
   6   7   6       40.93       46.67      2.44 o 
   7   7   6      176.25      188.63      4.48 o 
   8   7   6        1.99        5.51      5.06 o 
   9   7   6      112.01      123.29     10.30 o 
  -6   8   6      406.35      385.72     10.30 o 
  -5   8   6        1.86        4.49      2.86 o 
  -4   8   6        4.82        3.40      2.47 o 
  -3   8   6      375.75      369.22      8.55 o 
  -2   8   6       97.46      106.11      6.67 o 
  -1   8   6      101.54      116.00      7.44 o 
   0   8   6      471.12      483.80     12.33 o 
   1   8   6     1494.09     1582.29     26.82 o 
   2   8   6      168.88      166.39      8.00 o 
   3   8   6        2.33        4.92      4.64 o 
   4   8   6     1134.54     1124.54     14.09 o 
   5   8   6      217.09      212.79     10.80 o 
   6   8   6       98.36      108.49     12.17 o 
   7   8   6      321.35      340.05      7.30 o 
   8   8   6      716.13      714.53     11.63 o 
  -5   9   6       19.13       17.49      6.63 o 
  -4   9   6       22.16       18.75     10.86 o 
  -3   9   6      126.68      128.63      6.09 o 
  -2   9   6      228.33      221.34     12.37 o 
  -1   9   6     1480.69     1550.44     28.04 o 
   0   9   6     1371.08     1398.44     25.35 o 
   1   9   6       13.30       17.77      5.69 o 
   2   9   6       72.47       69.80      7.09 o 
   3   9   6        2.25        8.38      9.22 o 
   4   9   6      112.88      119.41      3.54 o 
   5   9   6     1182.09     1204.23     38.52 o 
   6   9   6      803.37      835.56     16.27 o 
   7   9   6      116.41      139.92      7.12 o 
  -4  10   6      329.83      339.69     12.71 o 
  -3  10   6      636.02      638.31     11.99 o 
  -2  10   6        0.76       -3.46      5.52 o 
  -1  10   6        6.56        5.66      9.46 o 
   0  10   6     1707.29     1761.88     31.81 o 
   1  10   6      168.58      170.75      9.46 o 
   2  10   6      511.84      482.51     13.97 o 
   3  10   6      334.66      316.51     11.94 o 
   4  10   6      404.24      395.81     13.34 o 
   5  10   6        6.77        3.67      6.11 o 
   6  10   6        5.24        7.68      6.98 o 
  -2  11   6      401.90      433.35     14.53 o 
  -1  11   6       49.51       51.02      7.82 o 
   0  11   6        1.21        4.78      9.88 o 
   1  11   6      181.78      180.22     10.23 o 
   2  11   6        2.56        2.55      5.55 o 
   3  11   6        9.09       14.18      6.53 o 
   4  11   6      188.10      178.61     11.00 o 
   5  11   6      308.13      303.10     13.41 o 
  -1 -10   7        6.57       11.14      7.79 o 
   0 -10   7     1107.50     1152.89     26.64 o 
   1 -10   7      834.54      886.76     15.81 o 
  -4  -9   7       39.48       36.99      6.77 o 
  -3  -9   7        0.45        1.17      5.78 o 
  -2  -9   7      433.74        2.76      6.49 o 
  -1  -9   7      748.60      816.44     30.45 o 
   0  -9   7       36.29       47.07      8.45 o 
   1  -9   7        2.45        6.11      6.36 o 
   2  -9   7      445.33      442.60     12.79 o 
   3  -9   7      360.23      345.34      9.83 o 
   4  -9   7        0.54       -3.17      4.65 o 
  -5  -8   7      318.52      307.12     12.99 o 
  -4  -8   7      153.96      174.55     22.16 o 
  -3  -8   7      256.96      285.63     18.87 o 
  -2  -8   7      184.17      196.74      7.86 o 
  -1  -8   7      212.20      240.14     11.38 o 
   0  -8   7      622.06      633.01     16.45 o 
   1  -8   7      161.95      153.23      9.71 o 
   2  -8   7      712.38      681.41     17.35 o 
   3  -8   7      296.87      288.12     13.81 o 
   4  -8   7      385.38      396.06     16.32 o 
   5  -8   7      165.36      180.36      9.04 o 
  -6  -7   7       86.11       94.42      8.37 o 
  -5  -7   7       71.29       69.83     11.21 o 
  -4  -7   7       72.11       86.87     13.29 o 
  -3  -7   7      311.98      329.13      9.30 o 
  -2  -7   7      676.39      677.11     14.04 o 
  -1  -7   7     1233.08     1189.20     30.59 o 
   0  -7   7      106.07       91.98      8.07 o 
   1  -7   7      301.12      273.87     10.76 o 
   2  -7   7      104.59      109.92      5.75 o 
   3  -7   7      165.33      155.17      6.62 o 
   4  -7   7      332.12      334.44     12.92 o 
   5  -7   7      767.06      791.83     21.06 o 
   6  -7   7      999.73      979.74     16.81 o 
  -7  -6   7      105.06      101.94     11.03 o 
  -6  -6   7       54.49       50.54      7.06 o 
  -5  -6   7      837.56      854.82     15.43 o 
  -4  -6   7     1700.08     1655.88     29.98 o 
  -3  -6   7      568.47      617.15     15.98 o 
  -2  -6   7      303.96      286.61      4.26 o 
  -1  -6   7       89.21      116.04      5.78 o 
   0  -6   7       63.48       84.02      7.09 o 
   1  -6   7      196.19      202.74      8.97 o 
   2  -6   7        8.90       17.91      9.39 o 
   3  -6   7      844.63      850.01     12.65 o 
   4  -6   7     1007.36     1029.91     16.91 o 
   5  -6   7      526.37      532.87     12.73 o 
   6  -6   7        7.54        6.28      4.63 o 
   7  -6   7      347.82      367.31     25.00 o 
  -7  -5   7      350.37      402.62     27.99 o 
  -6  -5   7      964.51      967.51     19.67 o 
  -5  -5   7      570.48      591.36     12.30 o 
  -4  -5   7        3.75       11.35      4.53 o 
  -3  -5   7       37.98       35.83      4.63 o 
  -2  -5   7       55.70       61.56      2.22 o 
  -1  -5   7       29.17       30.53      1.96 o 
   0  -5   7      853.80      916.10     17.53 o 
   1  -5   7      815.50      795.60     22.35 o 
   2  -5   7     2828.53     2753.97     43.13 o 
   3  -5   7     1237.95     1251.50     15.70 o 
   4  -5   7        4.07        8.01      6.23 o 
   5  -5   7       52.63       60.00      5.22 o 
   6  -5   7        2.45        8.52     10.65 o 
   7  -5   7      409.12      393.22     14.88 o 
   8  -5   7     1104.80     1051.62     26.29 o 
  -8  -4   7      143.73      172.90      9.78 o 
  -7  -4   7      243.07      250.90      9.89 o 
  -6  -4   7       45.25       44.26      7.73 o 
  -5  -4   7      555.65      549.00     19.36 o 
  -4  -4   7      451.98      497.95      9.92 o 
  -3  -4   7       72.43       63.15      5.86 o 
  -2  -4   7      126.30      145.79      2.94 o 
  -1  -4   7     1354.78     1344.88     11.05 o 
   0  -4   7      431.66      454.52     11.65 o 
   1  -4   7       32.68       33.35      5.06 o 
   2  -4   7     1339.65     1416.49     29.12 o 
   3  -4   7     2385.59     2388.83     35.81 o 
   4  -4   7     1319.04     1359.36     48.10 o 
   5  -4   7      139.25      133.09      2.90 o 
   6  -4   7      897.05      859.01     19.03 o 
   7  -4   7      335.02      322.13     13.02 o 
   8  -4   7        2.01        0.52      6.18 o 
  -8  -3   7      292.28      290.09     23.06 o 
  -7  -3   7      397.92      411.61     12.85 o 
  -6  -3   7     1523.10     1495.77     26.91 o 
  -5  -3   7      114.60      119.00      6.45 o 
  -4  -3   7       13.61        7.98      3.58 o 
  -3  -3   7        5.72        7.79      2.86 o 
  -2  -3   7      488.81      519.70      8.85 o 
  -1  -3   7      599.87      613.62      6.36 o 
   0  -3   7      691.09      719.98     18.13 o 
   1  -3   7     4533.21     4694.46     71.27 o 
   2  -3   7      792.90      800.00     14.39 o 
   3  -3   7      694.72      702.35      5.92 o 
   4  -3   7      394.17      396.92      6.30 o 
   5  -3   7      203.35      195.62     13.65 o 
   6  -3   7      215.11      226.00      9.71 o 
   7  -3   7     1684.85     1655.17     30.55 o 
   8  -3   7      781.72      779.95     30.21 o 
   9  -3   7      159.05      163.84     12.71 o 
  -8  -2   7      234.75      257.28      8.57 o 
  -7  -2   7       16.83       13.60      3.90 o 
  -6  -2   7        2.59        2.79      2.92 o 
  -5  -2   7      303.67      305.10      6.48 o 
  -4  -2   7        2.52        4.99      2.34 o 
  -3  -2   7        5.69       12.87      2.57 o 
  -2  -2   7     2790.82     2826.02     23.57 o 
  -1  -2   7      920.71      936.37      9.14 o 
   0  -2   7     1105.22     1118.07      8.79 o 
   1  -2   7      108.87      124.91      5.31 o 
   2  -2   7      876.19      853.97     13.41 o 
   3  -2   7        1.94        2.22      0.89 o 
   4  -2   7      697.07      705.47     13.06 o 
   5  -2   7     1531.53     1514.90     24.72 o 
   6  -2   7      475.01      463.90     18.26 o 
   7  -2   7      799.70      797.73     17.91 o 
   8  -2   7       51.16       41.97      7.93 o 
   9  -2   7      104.70       75.01     10.44 o 
  -8  -1   7       57.34       75.09      5.55 o 
  -7  -1   7      408.72      393.93      7.96 o 
  -6  -1   7       61.44       60.79     11.04 o 
  -5  -1   7      798.60      781.38     12.73 o 
  -4  -1   7      207.76      201.97      4.90 o 
  -3  -1   7     1214.33     1203.73     11.81 o 
  -2  -1   7      256.01      251.33      4.04 o 
  -1  -1   7      625.74      622.41      5.73 o 
   0  -1   7       51.28       49.82      4.92 o 
   1  -1   7     1053.00     1135.60     40.07 o 
   2  -1   7       55.41       30.93      1.70 o 
   3  -1   7      264.30      220.47      3.97 o 
   4  -1   7     2312.26     2306.93     33.77 o 
   5  -1   7      149.74      133.53      6.46 o 
   6  -1   7       46.95       42.25      5.55 o 
   7  -1   7        3.92        7.62      4.30 o 
   8  -1   7      293.16      297.89      8.30 o 
   9  -1   7      279.72      302.13      9.25 o 
  -8   0   7       89.51       88.55      6.63 o 
  -7   0   7       96.31      100.76      9.22 o 
  -6   0   7     1651.48     1621.66     17.84 o 
  -5   0   7        4.86        7.99      2.67 o 
  -4   0   7        3.64        5.05      2.65 o 
  -3   0   7       44.04       53.18      4.08 o 
  -2   0   7     1869.71     1964.22     21.00 o 
  -1   0   7       29.61       22.53      2.65 o 
   0   0   7       22.07       16.79      1.44 o 
   1   0   7     2321.47     2475.60     42.81 o 
   2   0   7     5695.14     5996.12     51.56 o 
   3   0   7       46.58       55.47      4.80 o 
   4   0   7      218.19      232.42      6.25 o 
   5   0   7     1124.32     1115.25     22.84 o 
   6   0   7      132.44      136.99      4.68 o 
   7   0   7       86.77       86.00      4.74 o 
   8   0   7      252.02      265.01     15.54 o 
   9   0   7      511.90      506.53     10.93 o 
  -8   1   7      101.12      104.02      6.32 o 
  -7   1   7       68.28       77.05      5.21 o 
  -6   1   7       70.52       70.08      5.34 o 
  -5   1   7      135.01      161.99      9.77 o 
  -4   1   7      306.19      337.33      9.44 o 
  -3   1   7     1877.81     1822.45     16.36 o 
  -2   1   7      128.33      138.52      6.02 o 
  -1   1   7      504.62      487.37      4.59 o 
   0   1   7      350.68      328.53      4.28 o 
   1   1   7      240.29      237.29      6.46 o 
   2   1   7     1724.37     1816.76     20.10 o 
   3   1   7     1695.05     1636.40     16.43 o 
   4   1   7      654.09      645.69     10.51 o 
   5   1   7       61.75       65.36      5.20 o 
   6   1   7       61.66       59.38      4.89 o 
   7   1   7      231.02      251.24     10.93 o 
   8   1   7        2.76        1.10      3.20 o 
   9   1   7      229.39      227.43      7.80 o 
  10   1   7      519.42      495.57     12.01 o 
  -8   2   7      102.69      121.70     16.40 o 
  -7   2   7      750.50      775.14     10.43 o 
  -6   2   7     1716.09     1715.10     18.58 o 
  -5   2   7       47.80       55.69      7.21 o 
  -4   2   7      125.47      115.83      4.26 o 
  -3   2   7      254.43      256.45      4.58 o 
  -2   2   7      420.99      438.49      8.15 o 
  -1   2   7     1084.08     1123.10     10.71 o 
   0   2   7     3000.31     3128.52     30.79 o 
   1   2   7     8169.04     8526.71     93.98 o 
   2   2   7       52.06       43.76      2.38 o 
   3   2   7      353.43      355.38      5.01 o 
   4   2   7       21.74       20.08      2.76 o 
   5   2   7      544.21      538.23      7.72 o 
   6   2   7      509.11      514.57     12.80 o 
   7   2   7      520.20      530.41     10.63 o 
   8   2   7     1131.61     1144.27     19.87 o 
   9   2   7      340.16      363.19     21.75 o 
  10   2   7      393.07      372.14     11.54 o 
  -8   3   7      216.63      221.70      6.50 o 
  -7   3   7      119.93      118.10      5.90 o 
  -6   3   7        7.75        3.81      3.01 o 
  -5   3   7      572.40      592.19      7.71 o 
  -4   3   7      139.99      153.15      4.64 o 
  -3   3   7      526.82      523.54      5.88 o 
  -2   3   7      539.82      530.21      4.75 o 
  -1   3   7     1677.82     1660.29     10.85 o 
   0   3   7       15.28       18.42      4.50 o 
   1   3   7      663.33      719.88      5.42 o 
   2   3   7     1080.53     1070.36     26.40 o 
   3   3   7        9.17       14.31      2.20 o 
   4   3   7       36.16       26.36      2.62 o 
   5   3   7       65.18       65.70      3.25 o 
   6   3   7     1008.51      998.91     13.04 o 
   7   3   7      203.33      201.80      5.21 o 
   8   3   7       13.10       20.18      6.32 o 
   9   3   7      105.70      102.85      7.17 o 
  -7   4   7      710.08      696.57      9.45 o 
  -6   4   7        1.11       -0.02      2.84 o 
  -5   4   7        3.23        9.43      3.82 o 
  -4   4   7      600.77      640.66      6.54 o 
  -3   4   7     1200.17     1193.87      9.80 o 
  -2   4   7      189.33      191.81      3.37 o 
  -1   4   7        9.57        9.33      1.30 o 
   0   4   7      894.05      846.20      6.45 o 
   1   4   7       12.44       21.79      3.91 o 
   2   4   7       28.95       28.95      2.54 o 
   3   4   7     1046.21     1057.79     19.71 o 
   4   4   7     1288.57     1273.66     11.43 o 
   5   4   7        1.13        3.28      2.97 o 
   6   4   7      201.94      209.54      5.25 o 
   7   4   7      422.42      430.44      6.92 o 
   8   4   7       97.91      101.96      5.19 o 
   9   4   7       25.24       28.03      4.35 o 
  -7   5   7       56.19       59.71      4.30 o 
  -6   5   7      424.48      438.88      6.39 o 
  -5   5   7      354.78      361.20      5.90 o 
  -4   5   7      369.70      323.70      4.84 o 
  -3   5   7      130.45      136.58      4.61 o 
  -2   5   7     1818.01     1798.14     15.84 o 
  -1   5   7      338.80      341.94      5.06 o 
   0   5   7        0.70        2.21      3.11 o 
   1   5   7      268.88      247.26      7.58 o 
   2   5   7      421.00      440.16      9.92 o 
   3   5   7       20.33       17.48      1.73 o 
   4   5   7       33.85       31.85      2.70 o 
   5   5   7       37.50       46.99      2.16 o 
   6   5   7      663.35      643.47      7.60 o 
   7   5   7       44.04       52.35      4.04 o 
   8   5   7      109.80      110.93      5.65 o 
   9   5   7       26.09       26.17      7.16 o 
  -7   6   7      181.58      198.68      8.35 o 
  -6   6   7       63.08       68.70      7.73 o 
  -5   6   7       97.20      108.61      5.37 o 
  -4   6   7     2706.57     2621.37     22.08 o 
  -3   6   7        2.27        2.30      1.19 o 
  -2   6   7      780.96      772.25      5.88 o 
  -1   6   7     1195.82     1196.89     14.75 o 
   0   6   7      358.63      357.12     15.50 o 
   1   6   7        2.58        4.82      4.19 o 
   2   6   7      111.16      107.27      6.46 o 
   3   6   7     2556.63     2478.63     38.83 o 
   4   6   7      277.87      270.25      2.94 o 
   5   6   7      124.15      129.28      2.54 o 
   6   6   7      205.21      211.08      4.60 o 
   7   6   7      969.10      908.39     10.68 o 
   8   6   7      136.19      127.01      6.62 o 
   9   6   7       46.32       66.33      6.90 o 
  -6   7   7      833.51      840.97      9.46 o 
  -5   7   7      241.78      252.46      6.67 o 
  -4   7   7      139.60      150.30      4.98 o 
  -3   7   7      185.44      193.19      4.80 o 
  -2   7   7      385.58      366.01     12.28 o 
  -1   7   7      729.18      745.78     12.90 o 
   0   7   7     2075.74     2130.21     42.53 o 
   1   7   7     1684.57     1683.69     28.07 o 
   2   7   7     1305.60     1292.98     29.51 o 
   3   7   7      169.63      158.60      7.96 o 
   4   7   7      301.11      304.32      6.78 o 
   5   7   7       31.42       36.02      1.56 o 
   6   7   7      400.41      385.53      7.91 o 
   7   7   7      317.02      325.67      5.39 o 
   8   7   7      166.83      198.46      9.38 o 
  -5   8   7      235.01      254.50      7.96 o 
  -4   8   7       18.70       16.62      2.64 o 
  -3   8   7       73.02       68.34      5.38 o 
  -2   8   7      258.72      266.69      7.38 o 
  -1   8   7      915.80      892.08     18.82 o 
   0   8   7       14.94       19.31      5.94 o 
   1   8   7      232.99      246.39      9.67 o 
   2   8   7        3.38        2.79      4.78 o 
   3   8   7      105.46      112.72     13.02 o 
   4   8   7      152.46      139.15      4.64 o 
   5   8   7      117.02      120.82      8.05 o 
   6   8   7      748.46      771.09     14.23 o 
   7   8   7      171.72      172.60      4.77 o 
   8   8   7       57.47       56.35     17.25 o 
  -4   9   7      687.91      724.54     26.68 o 
  -3   9   7      294.44      320.38      8.77 o 
  -2   9   7       13.82        8.92      4.20 o 
  -1   9   7        3.56        1.50      8.87 o 
   0   9   7      229.23      249.92     10.72 o 
   1   9   7      118.25      142.68     14.77 o 
   2   9   7       74.29       92.88      8.00 o 
   3   9   7       23.84       25.32      6.63 o 
   4   9   7      531.86      506.68     14.81 o 
   5   9   7       95.73       83.88      8.90 o 
   6   9   7       36.96       37.43      8.21 o 
  -3  10   7      331.75      341.33     14.11 o 
  -2  10   7      589.07      633.82     17.35 o 
  -1  10   7      177.37      196.14     10.62 o 
   0  10   7       89.77       90.02      8.87 o 
   1  10   7       23.69       32.13      7.16 o 
   2  10   7      591.69      596.98     16.41 o 
   3  10   7       45.45       41.76     13.16 o 
   4  10   7      150.92      161.22     17.28 o 
   5  10   7      674.60      648.27     18.30 o 
   6  10   7      389.19      363.16     15.33 o 
  -1  11   7       22.21       20.85      7.40 o 
   0  11   7      286.27      284.56     12.50 o 
   1  11   7       14.07       14.70     12.12 o 
   2  11   7      480.59      499.20     15.96 o 
   3  11   7      873.31      879.40     21.75 o 
   4  11   7      189.51      210.84     12.22 o 
  -2  -9   8       69.58       76.16     10.76 o 
  -1  -9   8       31.41       29.47      8.73 o 
   0  -9   8      350.05      443.61     26.08 o 
   1  -9   8      528.53      538.66     26.96 o 
   2  -9   8      103.99      144.90     41.50 o 
   3  -9   8        8.62        7.99      6.38 o 
  -4  -8   8       14.28       16.01      6.58 o 
  -3  -8   8       30.73       26.24      6.10 o 
  -2  -8   8     1063.96     1101.58     18.08 o 
  -1  -8   8     1860.56     1859.02     47.56 o 
   0  -8   8       94.32      129.90     10.13 o 
   1  -8   8       92.34      104.06      9.60 o 
   2  -8   8      107.02       91.75      6.63 o 
   3  -8   8      136.67      158.25      7.69 o 
   4  -8   8       15.19        8.54      5.57 o 
   5  -8   8      324.55      316.65     14.88 o 
  -5  -7   8      195.22      216.73      9.95 o 
  -4  -7   8      753.75      756.14     17.53 o 
  -3  -7   8      691.86      671.06      8.35 o 
  -2  -7   8      274.88      258.93      3.78 o 
  -1  -7   8       54.20       63.90      8.45 o 
   0  -7   8      164.81      192.93     10.69 o 
   1  -7   8        1.55        7.61      6.04 o 
   2  -7   8      339.36      318.88     14.26 o 
   3  -7   8     1113.90     1109.36     16.34 o 
   4  -7   8     1165.07     1241.68     35.83 o 
   5  -7   8      127.61      124.09      9.27 o 
   6  -7   8       35.42       28.49      7.75 o 
  -6  -6   8      472.45      500.96     18.02 o 
  -5  -6   8      197.66      179.65      8.94 o 
  -4  -6   8       10.10       10.08      3.95 o 
  -3  -6   8      321.86      306.34      6.11 o 
  -2  -6   8     1232.22     1229.86     11.37 o 
  -1  -6   8      307.97      286.90      5.70 o 
   0  -6   8      108.58      120.23      8.83 o 
   1  -6   8      585.18      612.10     15.15 o 
   2  -6   8      665.41      664.65     15.78 o 
   3  -6   8        2.06        2.67      4.40 o 
   4  -6   8      161.44      180.64      7.14 o 
   5  -6   8      658.06      634.10     12.35 o 
   6  -6   8       55.85       57.04      6.41 o 
   7  -6   8       44.30       64.01     16.57 o 
  -7  -5   8        2.03       10.03     10.86 o 
  -6  -5   8       60.15       66.41      7.72 o 
  -5  -5   8      357.38      372.00     12.95 o 
  -4  -5   8     1004.98      949.52     10.68 o 
  -3  -5   8      189.30      196.33      5.11 o 
  -2  -5   8        9.78        4.30      1.56 o 
  -1  -5   8      912.32      861.65      8.21 o 
   0  -5   8      925.67      931.29     26.36 o 
   1  -5   8     1054.37     1027.39     19.48 o 
   2  -5   8      170.62      156.44      8.21 o 
   3  -5   8      354.10      342.41      7.84 o 
   4  -5   8      226.11      233.35      7.11 o 
   5  -5   8       22.26       36.56      5.06 o 
   6  -5   8      197.89      191.14      7.78 o 
   7  -5   8      262.48      278.24     22.10 o 
  -7  -4   8       57.75       58.59      5.14 o 
  -6  -4   8     1522.18     1476.18     16.72 o 
  -5  -4   8      333.34      335.38      7.06 o 
  -4  -4   8      176.71      159.44      6.73 o 
  -3  -4   8      529.52      528.74     10.21 o 
  -2  -4   8       51.10       39.52      3.00 o 
  -1  -4   8      597.27      559.48      7.07 o 
   0  -4   8     1290.42     1307.99     12.42 o 
   1  -4   8     2852.66     2914.42     45.39 o 
   2  -4   8      198.10      178.40      7.86 o 
   3  -4   8      692.98      699.34     18.30 o 
   4  -4   8       91.54      114.08      7.07 o 
   5  -4   8      190.33      197.84      2.98 o 
   6  -4   8      290.57      294.12      4.66 o 
   7  -4   8     1042.29     1029.59     23.33 o 
   8  -4   8     1944.01     1855.36     37.78 o 
  -7  -3   8      200.46      209.49      8.20 o 
  -6  -3   8       34.19       25.08      4.33 o 
  -5  -3   8      623.77      619.18     21.63 o 
  -4  -3   8      220.54      218.61      6.60 o 
  -3  -3   8       23.92       20.61      3.14 o 
  -2  -3   8      138.77      158.60      3.25 o 
  -1  -3   8      633.81      625.65      8.40 o 
   0  -3   8      236.74      233.46      3.67 o 
   1  -3   8      104.47      110.07      6.25 o 
   2  -3   8     1050.46     1070.41     18.05 o 
   3  -3   8      719.54      753.57     25.37 o 
   4  -3   8      321.45      345.64      9.06 o 
   5  -3   8      618.32      643.56      6.83 o 
   6  -3   8      343.13      342.28     11.63 o 
   7  -3   8        3.18        4.05      5.73 o 
   8  -3   8       38.39       43.13      8.90 o 
  -7  -2   8      376.85      385.37     10.89 o 
  -6  -2   8        5.06        7.63      3.96 o 
  -5  -2   8      190.40      187.83     11.68 o 
  -4  -2   8     1400.58     1413.59     13.99 o 
  -3  -2   8     5017.07     5014.81     47.04 o 
  -2  -2   8      347.78      313.08      6.82 o 
  -1  -2   8        7.60        6.98      2.07 o 
   0  -2   8     2274.29     2275.76     26.87 o 
   1  -2   8      214.79      219.64      6.98 o 
   2  -2   8      337.33      369.77      4.62 o 
   3  -2   8     1192.15     1214.20     10.10 o 
   4  -2   8     1723.33     1715.04     28.83 o 
   5  -2   8       32.76       29.93      5.24 o 
   6  -2   8       80.12       83.04      7.09 o 
   7  -2   8      275.41      266.15     17.81 o 
   8  -2   8      259.33      223.52     11.91 o 
   9  -2   8        8.86        6.46      7.47 o 
  -8  -1   8       64.71       78.80      9.37 o 
  -7  -1   8       20.56       27.77      4.31 o 
  -6  -1   8      744.13      720.41     14.84 o 
  -5  -1   8      878.22      825.79     12.08 o 
  -4  -1   8       62.44       65.76      6.39 o 
  -3  -1   8     1736.08     1732.61     15.55 o 
  -2  -1   8     2945.11     2960.60     26.01 o 
  -1  -1   8        4.13        3.98      1.51 o 
   0  -1   8       53.77       65.62      3.52 o 
   1  -1   8     1113.21     1086.07     34.40 o 
   2  -1   8      794.98      767.20     15.09 o 
   3  -1   8       10.63       11.34      1.83 o 
   4  -1   8      145.75      143.42      4.03 o 
   5  -1   8     1175.42     1159.63     19.31 o 
   6  -1   8      105.92       99.28      6.81 o 
   7  -1   8        5.60        5.06      4.99 o 
   8  -1   8      353.08      367.94     12.82 o 
   9  -1   8      419.36      383.38     15.05 o 
  -8   0   8      520.89      553.41     18.20 o 
  -7   0   8       96.28      107.35      6.92 o 
  -6   0   8       48.95       48.24      5.28 o 
  -5   0   8      782.50      795.20     12.78 o 
  -4   0   8      811.08      806.70      8.81 o 
  -3   0   8       16.50       20.99      3.16 o 
  -2   0   8      102.25       93.30      5.53 o 
  -1   0   8     1156.31     1148.15     20.08 o 
   0   0   8      162.11      151.98      3.83 o 
   1   0   8       11.18        7.91      1.60 o 
   2   0   8      330.91      301.00     10.15 o 
   3   0   8     2688.63     2775.03     49.20 o 
   4   0   8      789.81      789.39      9.49 o 
   5   0   8      346.63      362.74      8.73 o 
   6   0   8      104.35      118.66     10.93 o 
   7   0   8       61.65       75.91      6.63 o 
   8   0   8      235.72      230.61      7.19 o 
   9   0   8      146.61      138.47      7.14 o 
  -8   1   8       25.33       23.07      5.15 o 
  -7   1   8      761.52      749.27     15.45 o 
  -6   1   8     2297.63     2173.28     38.13 o 
  -5   1   8      255.83      230.48      6.58 o 
  -4   1   8      149.23      124.04      3.63 o 
  -3   1   8       86.45       83.66      3.42 o 
  -2   1   8      340.27      332.84      4.71 o 
  -1   1   8        3.37        1.23      1.25 o 
   0   1   8     2245.25     2184.51     14.77 o 
   1   1   8     2656.11     2700.52     25.88 o 
   2   1   8      946.39      974.03      8.17 o 
   3   1   8      847.14      862.29     19.56 o 
   4   1   8      105.77      111.38      3.68 o 
   5   1   8       92.33       92.64      4.92 o 
   6   1   8      615.39      591.77     17.15 o 
   7   1   8      151.85      147.99     14.09 o 
   8   1   8     1378.47     1325.06     17.63 o 
   9   1   8     1130.66     1117.36     19.02 o 
  -7   2   8      125.78      123.72      5.14 o 
  -6   2   8       53.41       48.30      4.25 o 
  -5   2   8     1069.61      984.66     11.31 o 
  -4   2   8       25.77       19.84      2.81 o 
  -3   2   8       26.63       27.00      2.49 o 
  -2   2   8      846.45      831.06      7.95 o 
  -1   2   8     3139.42     3159.74     22.56 o 
   0   2   8     1271.53     1260.84     11.33 o 
   1   2   8       80.56       85.24      2.34 o 
   2   2   8     1203.01     1271.91     11.34 o 
   3   2   8      111.27      106.78      4.30 o 
   4   2   8       49.19       52.96      4.38 o 
   5   2   8      525.25      535.31     13.51 o 
   6   2   8     1459.64     1452.56     17.53 o 
   7   2   8      794.15      761.33     23.48 o 
   8   2   8        0.21        3.23      3.19 o 
   9   2   8      417.34      414.34     13.04 o 
  -7   3   8      162.31      163.35      5.35 o 
  -6   3   8      278.06      289.47      5.76 o 
  -5   3   8       27.97       20.92      3.13 o 
  -4   3   8     1169.51     1112.49     14.51 o 
  -3   3   8     1443.65     1399.35     12.50 o 
  -2   3   8      466.51      475.77      4.27 o 
  -1   3   8      132.18      124.58      3.32 o 
   0   3   8      548.10      511.68      8.17 o 
   1   3   8      641.13      637.33      4.98 o 
   2   3   8        8.09        6.33      1.04 o 
   3   3   8      158.78      155.87      5.69 o 
   4   3   8      734.21      697.83      9.38 o 
   5   3   8      267.35      258.79      9.25 o 
   6   3   8        0.34        0.41      2.27 o 
   7   3   8      279.89      281.30     14.61 o 
   8   3   8      329.44      328.96     15.35 o 
   9   3   8      111.75      103.05      7.04 o 
  -7   4   8       50.96       50.57      4.82 o 
  -6   4   8      305.77      311.20      6.52 o 
  -5   4   8      252.23      268.36      4.73 o 
  -4   4   8       61.93       46.12      4.02 o 
  -3   4   8      460.81      431.33      7.51 o 
  -2   4   8      610.07      600.63      5.30 o 
  -1   4   8     1500.06     1550.41     14.29 o 
   0   4   8      146.49      146.52      1.78 o 
   1   4   8      794.50      795.40     10.51 o 
   2   4   8     1028.32     1069.21      7.36 o 
   3   4   8       27.16       29.06      1.25 o 
   4   4   8       52.76       49.11     17.37 o 
   5   4   8     1303.47     1311.07     21.51 o 
   6   4   8      791.77      774.64      8.92 o 
   7   4   8      148.24      148.92      8.40 o 
   8   4   8        1.02       -2.50      3.33 o 
   9   4   8      158.80      154.45      6.05 o 
  -7   5   8       18.23       29.85      8.67 o 
  -6   5   8       64.36       68.29      4.58 o 
  -5   5   8      368.45      379.34      5.93 o 
  -4   5   8     1670.20     1726.35     15.46 o 
  -3   5   8     1120.19     1116.13      9.65 o 
  -2   5   8      194.87      195.05      4.04 o 
  -1   5   8      113.86       98.18     10.53 o 
   0   5   8      756.18      761.46     10.40 o 
   1   5   8       53.88       69.70      5.66 o 
   2   5   8      485.46      499.31     11.21 o 
   3   5   8     1773.29     1830.72     53.23 o 
   4   5   8      614.73      613.61      7.86 o 
   5   5   8      518.87      517.50     11.39 o 
   6   5   8       59.80       55.12      3.12 o 
   7   5   8     1185.00     1120.57     14.12 o 
   8   5   8      418.36      383.00     10.72 o 
   9   5   8      216.50      193.78      6.26 o 
  -6   6   8      307.60      292.49      5.28 o 
  -5   6   8      426.58      419.34     10.81 o 
  -4   6   8       91.65       82.92      5.49 o 
  -3   6   8      125.21      127.33      3.54 o 
  -2   6   8       23.44       20.14      1.08 o 
  -1   6   8      271.29      258.62      7.83 o 
   0   6   8     1068.12     1068.14     19.90 o 
   1   6   8      487.19      503.60     12.05 o 
   2   6   8     1590.24     1618.47     26.75 o 
   3   6   8     1191.53     1187.98     27.97 o 
   4   6   8      403.19      397.76      8.59 o 
   5   6   8        3.02        3.78      1.39 o 
   6   6   8       25.32       24.03      4.94 o 
   7   6   8     1333.55     1244.09     14.91 o 
   8   6   8     3762.34     3413.19     42.48 o 
  -5   7   8       17.34       26.66      5.71 o 
  -4   7   8      318.87      298.17      4.15 o 
  -3   7   8      169.79      153.82      8.20 o 
  -2   7   8       48.17       43.97      4.88 o 
  -1   7   8     1150.12     1171.91     17.81 o 
   0   7   8      670.32      703.31     16.06 o 
   1   7   8      123.59      157.87     13.83 o 
   2   7   8       39.18       41.24      6.25 o 
   3   7   8     1216.28     1183.27     22.17 o 
   4   7   8       69.09       63.59      7.02 o 
   5   7   8      192.32      195.15      6.99 o 
   6   7   8      211.36      223.75      5.04 o 
   7   7   8      154.16      156.16     11.12 o 
   8   7   8      169.65      161.93      7.42 o 
  -5   8   8      188.83      189.51     11.28 o 
  -4   8   8       34.77       35.93      7.51 o 
  -3   8   8      360.25      349.77     12.97 o 
  -2   8   8       94.24      103.30      7.50 o 
  -1   8   8       83.98       90.41     14.32 o 
   0   8   8     1483.43     1560.54     28.70 o 
   1   8   8      458.40      473.26     13.55 o 
   2   8   8      598.68      610.18     22.91 o 
   3   8   8       64.32       71.03      7.72 o 
   4   8   8      183.16      152.39      9.50 o 
   5   8   8       62.60       72.04      8.21 o 
   6   8   8        0.82       -4.89      6.36 o 
  -4   9   8       20.45       23.54      7.61 o 
  -3   9   8      539.71      556.62     11.83 o 
  -2   9   8      536.82      578.22     15.02 o 
  -1   9   8     1255.46     1273.05     26.43 o 
   0   9   8      165.69      175.15     10.41 o 
   1   9   8       17.65       29.96      7.05 o 
   2   9   8        6.67       15.75      6.49 o 
   3   9   8      428.55      436.59     21.75 o 
   4   9   8      484.55      467.60     22.91 o 
   5   9   8      767.50      711.02     18.96 o 
   6   9   8     1164.40     1085.36     25.42 o 
  -2  10   8      133.01      145.72     11.03 o 
  -1  10   8        8.66        4.19      6.49 o 
   0  10   8      113.66       99.21      9.99 o 
   1  10   8       20.79       25.18      7.54 o 
   2  10   8       19.54       22.59      7.65 o 
   3  10   8      258.83      258.37     12.68 o 
   4  10   8      607.97      585.35     17.53 o 
   5  10   8       26.87       21.72      8.07 o 
   0  11   8       83.90       88.21     10.02 o 
   1  11   8      304.60      297.72     13.69 o 
   2  11   8     1666.07     1692.53     34.01 o 
   3  11   8       13.24       10.30     12.78 o 
  -3  -8   9      514.31      538.81     16.45 o 
  -2  -8   9      172.70      128.97     61.67 o 
  -1  -8   9        7.36       -2.20      7.05 o 
   0  -8   9      191.50      243.49     22.24 o 
   1  -8   9      147.33      169.43     19.59 o 
   2  -8   9       87.52       96.50     14.25 o 
   3  -8   9      978.65     1015.46     20.26 o 
  -4  -7   9       59.88       65.54      4.63 o 
  -3  -7   9        8.21        8.12      5.38 o 
  -2  -7   9      506.02      515.80     11.99 o 
  -1  -7   9      174.00      183.01     11.80 o 
   0  -7   9       10.69       15.26      7.19 o 
   1  -7   9      129.54      161.61     10.65 o 
   2  -7   9      414.08      414.24     10.22 o 
   3  -7   9       13.90       11.78      9.99 o 
   4  -7   9       17.05       15.44      5.29 o 
   5  -7   9      434.50      407.17     11.56 o 
  -5  -6   9      416.17      419.12      9.29 o 
  -4  -6   9      610.61      597.78     19.95 o 
  -3  -6   9      617.43      589.94      7.39 o 
  -2  -6   9      314.32      306.61      4.50 o 
  -1  -6   9      595.87      424.94    267.65 o 
   0  -6   9       76.11       72.00      8.24 o 
   1  -6   9        2.81        3.84      5.59 o 
   2  -6   9      573.54      548.72     23.19 o 
   3  -6   9     1166.94     1172.00     19.26 o 
   4  -6   9     1083.43     1076.97     19.05 o 
   5  -6   9      191.26      190.87     13.85 o 
   6  -6   9      252.96      242.36      9.36 o 
  -6  -5   9      707.37      674.19     13.76 o 
  -5  -5   9      421.64      408.36     17.59 o 
  -4  -5   9       53.62       47.35      3.36 o 
  -3  -5   9      145.29      130.59      7.10 o 
  -2  -5   9      234.94      238.43      3.87 o 
  -1  -5   9       17.69       20.49      2.01 o 
   0  -5   9      600.93      673.80     16.13 o 
   1  -5   9     1081.48     1204.71     30.97 o 
   2  -5   9      200.93      241.92     10.16 o 
   3  -5   9        3.75        5.09      3.73 o 
   4  -5   9       36.68       30.98      4.86 o 
   5  -5   9      199.75      181.02      7.38 o 
   6  -5   9        2.81        0.63      4.06 o 
   7  -5   9      269.64      283.77     10.09 o 
  -6  -4   9       21.23       17.11      3.88 o 
  -5  -4   9      142.26      156.73      6.01 o 
  -4  -4   9      344.36      338.09      7.25 o 
  -3  -4   9       67.25       73.15      4.35 o 
  -2  -4   9     1415.05     1385.05     20.18 o 
  -1  -4   9      280.93      319.38      7.26 o 
   0  -4   9      990.18     1007.87     19.48 o 
   1  -4   9        9.78       15.99      5.34 o 
   2  -4   9      123.75      147.67      7.96 o 
   3  -4   9       49.56       50.02      5.47 o 
   4  -4   9      409.74      395.84     10.04 o 
   5  -4   9       38.87       45.34      6.24 o 
   6  -4   9      746.07      741.42     26.19 o 
   7  -4   9      484.86      494.00     25.77 o 
  -7  -3   9      100.30       93.24      7.05 o 
  -6  -3   9      159.15      163.93      5.91 o 
  -5  -3   9       26.39       26.21      4.42 o 
  -4  -3   9      338.80      337.42      7.32 o 
  -3  -3   9      851.80      818.39     11.94 o 
  -2  -3   9      382.95      411.32      5.63 o 
  -1  -3   9       61.09       60.01      3.62 o 
   0  -3   9      182.54      197.37      3.93 o 
   1  -3   9      671.57      696.46     14.11 o 
   2  -3   9      132.77      127.94      7.05 o 
   3  -3   9       12.65       10.29      5.45 o 
   4  -3   9     1771.91     1807.28     19.98 o 
   5  -3   9     2056.18     2099.79     18.33 o 
   6  -3   9      224.22      217.76      3.91 o 
   7  -3   9        4.52        7.79      6.53 o 
   8  -3   9      249.47      259.34     13.37 o 
  -7  -2   9        0.04       -3.28      4.42 o 
  -6  -2   9      159.99      153.49      6.57 o 
  -5  -2   9      360.67      372.48      7.34 o 
  -4  -2   9      270.88      239.78     12.29 o 
  -3  -2   9      796.73      753.44      8.39 o 
  -2  -2   9      208.25      231.35      8.13 o 
  -1  -2   9      101.23      100.70      3.15 o 
   0  -2   9       71.08       66.42      6.51 o 
   1  -2   9      838.75      877.24     15.47 o 
   2  -2   9      386.44      383.10     15.35 o 
   3  -2   9      372.72      394.11      9.50 o 
   4  -2   9      113.78      126.45      3.56 o 
   5  -2   9     1944.10     1968.31     21.07 o 
   6  -2   9     1515.62     1475.79     26.40 o 
   7  -2   9      591.15      598.76     15.85 o 
   8  -2   9      377.41      381.32     14.46 o 
  -7  -1   9      125.71      115.38      9.71 o 
  -6  -1   9      139.17      133.86     13.41 o 
  -5  -1   9      510.62      486.44      8.48 o 
  -4  -1   9      856.00      822.11     15.59 o 
  -3  -1   9     2962.54     2932.64     32.02 o 
  -2  -1   9        9.84       21.63      4.58 o 
  -1  -1   9      696.17      658.35      9.99 o 
   0  -1   9       25.14       25.04      2.60 o 
   1  -1   9       28.08       24.45      4.89 o 
   2  -1   9      399.52      420.70      8.78 o 
   3  -1   9     2014.77     2076.94     24.29 o 
   4  -1   9     2560.82     2650.95     62.56 o 
   5  -1   9        2.91        4.80      2.68 o 
   6  -1   9       13.40       14.77      8.83 o 
   7  -1   9       24.80       18.02      5.97 o 
   8  -1   9        1.32       -0.07      4.82 o 
   9  -1   9      415.92      394.52     15.64 o 
  -7   0   9      516.22      538.51     11.77 o 
  -6   0   9      769.75      815.56     15.26 o 
  -5   0   9      390.95      378.93      6.54 o 
  -4   0   9      344.97      335.34      6.28 o 
  -3   0   9      106.50      119.48      3.99 o 
  -2   0   9      232.99      233.95      7.17 o 
  -1   0   9       14.15       15.88      2.09 o 
   0   0   9      818.15      808.78      6.52 o 
   1   0   9     2262.75     2316.28     22.76 o 
   2   0   9      863.29      854.91      8.52 o 
   3   0   9     1377.84     1413.84     12.24 o 
   4   0   9       34.85       36.65      2.05 o 
   5   0   9       35.49       31.18      6.86 o 
   6   0   9       21.77       18.82      4.75 o 
   7   0   9      152.98      159.23     13.62 o 
   8   0   9      633.21      618.52     23.95 o 
   9   0   9      517.55      524.24     16.27 o 
  -7   1   9      369.06      337.15     14.66 o 
  -6   1   9      138.05      131.91      5.22 o 
  -5   1   9      316.38      309.85      7.54 o 
  -4   1   9      770.35      712.71      9.75 o 
  -3   1   9       78.52       72.99      5.63 o 
  -2   1   9      335.54      319.17      7.43 o 
  -1   1   9      102.27      101.66      2.61 o 
   0   1   9     1660.37     1687.97     14.58 o 
   1   1   9        5.08        4.69      3.02 o 
   2   1   9      121.30      105.69      2.52 o 
   3   1   9      829.35      857.94      8.79 o 
   4   1   9     1753.23     1689.58     83.86 o 
   5   1   9      329.75      330.45      5.43 o 
   6   1   9      349.74      341.40      9.01 o 
   7   1   9      665.72      645.83     20.32 o 
   8   1   9       85.06       95.47     13.09 o 
   9   1   9        5.21        7.23     10.86 o 
  -7   2   9      327.63      338.01     10.16 o 
  -6   2   9      176.76      171.90      5.79 o 
  -5   2   9        0.17       -0.09      2.29 o 
  -4   2   9      117.49      130.23      4.08 o 
  -3   2   9        6.10        8.76      2.13 o 
  -2   2   9      121.16      138.74      3.23 o 
  -1   2   9        8.60        7.85      1.63 o 
   0   2   9      891.88      900.26      7.90 o 
   1   2   9      756.58      776.02      9.09 o 
   2   2   9      301.82      298.24      5.55 o 
   3   2   9      229.59      222.57      5.47 o 
   4   2   9     1565.19     1569.92     18.72 o 
   5   2   9      365.44      362.62      5.74 o 
   6   2   9      352.41      340.08     12.78 o 
   7   2   9      118.54      120.47     11.10 o 
   8   2   9      467.95      472.87     17.46 o 
   9   2   9      508.50      495.88     10.10 o 
  -7   3   9        1.53        0.20      4.73 o 
  -6   3   9       18.87       20.94      4.01 o 
  -5   3   9      279.04      280.80      5.83 o 
  -4   3   9       41.33       43.09      7.89 o 
  -3   3   9      161.06      183.40      7.95 o 
  -2   3   9      123.33      133.03      6.39 o 
  -1   3   9     3591.29     3513.58     76.97 o 
   0   3   9      495.78      501.02      5.71 o 
   1   3   9      494.68      473.17      5.05 o 
   2   3   9       24.25       25.05      2.10 o 
   3   3   9      541.81      547.20     10.98 o 
   4   3   9      376.43      374.89      7.48 o 
   5   3   9      680.87      650.34      8.15 o 
   6   3   9     1005.50      965.58     15.68 o 
   7   3   9      276.69      274.18      8.24 o 
   8   3   9        5.85        5.84      3.70 o 
   9   3   9        3.98        8.74      4.60 o 
  -6   4   9        0.57        1.88      2.85 o 
  -5   4   9      357.37      378.55      5.98 o 
  -4   4   9     1217.52     1213.71     11.07 o 
  -3   4   9      791.40      773.26      8.37 o 
  -2   4   9      427.96      432.80      5.04 o 
  -1   4   9        9.52        9.51      1.41 o 
   0   4   9      146.10      149.09      2.03 o 
   1   4   9        4.55        5.49      2.60 o 
   2   4   9     2848.44     2872.89     22.53 o 
   3   4   9     2290.06     2337.40     28.35 o 
   4   4   9     1159.05     1118.34     15.20 o 
   5   4   9      494.14      480.75      6.54 o 
   6   4   9       83.75       78.04      4.43 o 
   7   4   9        9.92       10.36      3.07 o 
   8   4   9        6.37       -0.79      4.07 o 
   9   4   9      433.63      410.27      9.93 o 
  -6   5   9       51.08       61.03      9.33 o 
  -5   5   9     1467.22     1474.58     13.81 o 
  -4   5   9        0.04        0.99      1.85 o 
  -3   5   9      174.22      183.22      4.78 o 
  -2   5   9      238.26      250.23      4.98 o 
  -1   5   9       84.61       86.61      5.91 o 
   0   5   9      732.42      746.82     12.10 o 
   1   5   9      132.69      140.55      7.16 o 
   2   5   9     1379.33     1347.77     29.16 o 
   3   5   9      109.34      120.50      3.01 o 
   4   5   9       67.50       69.11      2.57 o 
   5   5   9       69.70       77.42      3.03 o 
   6   5   9      251.31      240.43      9.57 o 
   7   5   9       39.31       37.30      4.33 o 
   8   5   9       26.15       40.02     10.49 o 
  -5   6   9      150.08      161.24      5.11 o 
  -4   6   9      852.79      870.14      8.27 o 
  -3   6   9       57.13       51.33      2.10 o 
  -2   6   9       76.08       63.45      3.72 o 
  -1   6   9      160.63      168.51      6.60 o 
   0   6   9      483.56      484.54     19.87 o 
   1   6   9      137.74      131.92      7.93 o 
   2   6   9       64.53       57.06     10.96 o 
   3   6   9      682.10      683.09     15.05 o 
   4   6   9       58.64       55.29      4.38 o 
   5   6   9        6.88        2.86      2.03 o 
   6   6   9       31.24       46.32      7.33 o 
   7   6   9       14.30       28.05      5.90 o 
   8   6   9       33.11       36.94      3.34 o 
  -5   7   9      215.81      206.86     12.01 o 
  -4   7   9       43.68       49.06      8.10 o 
  -3   7   9      194.56      204.24     10.44 o 
  -2   7   9      699.19      689.06     12.09 o 
  -1   7   9      337.44      327.82      8.34 o 
   0   7   9     1777.73     1834.02     41.69 o 
   1   7   9     1469.38     1507.32     27.69 o 
   2   7   9      520.89      519.74     13.90 o 
   3   7   9        2.53        2.23      8.38 o 
   4   7   9       21.65       27.20      6.36 o 
   5   7   9       71.50      104.34      8.28 o 
   6   7   9       20.81        6.67     10.51 o 
   7   7   9       72.68       79.95      5.43 o 
  -4   8   9      136.69      153.12     10.72 o 
  -3   8   9      106.80      101.27      9.39 o 
  -2   8   9      372.99      378.82     17.28 o 
  -1   8   9      573.90      593.76     16.80 o 
   0   8   9      503.31      530.35     23.47 o 
   1   8   9      107.38      135.38      9.25 o 
   2   8   9      100.98      105.56      8.66 o 
   3   8   9      535.19      510.03     14.88 o 
   4   8   9       81.35       81.19      8.38 o 
   5   8   9      469.46      440.23     14.35 o 
   6   8   9      421.44      425.18     14.95 o 
   7   8   9      129.33      117.40     10.72 o 
  -3   9   9      537.76      531.12     26.50 o 
  -2   9   9      185.84      205.50      8.43 o 
  -1   9   9        1.00       -6.98      6.98 o 
   0   9   9       61.34       65.65      8.87 o 
   1   9   9      113.39      103.08     16.03 o 
   2   9   9      428.96      423.64     14.53 o 
   3   9   9      708.64      733.23     19.07 o 
   4   9   9      732.52      729.95     19.14 o 
   5   9   9      159.66      147.29     10.96 o 
   6   9   9       19.63       10.51     13.02 o 
  -1  10   9      108.70       98.30     10.86 o 
   0  10   9       44.49       36.94      8.83 o 
   1  10   9      184.38      199.81     12.26 o 
   2  10   9       12.15       18.75      7.82 o 
   3  10   9        6.03       14.84     13.27 o 
   4  10   9        2.14       12.50     13.16 o 
  -1  -8  10      116.86      112.96     12.15 o 
   0  -8  10       62.63       79.37     10.89 o 
   1  -8  10       48.87       77.76     10.65 o 
   2  -8  10      584.89      552.87     13.16 o 
  -3  -7  10     1133.86     1180.27     29.28 o 
  -2  -7  10       97.03      104.45      7.95 o 
  -1  -7  10        7.51       -0.94      6.56 o 
   0  -7  10       88.22      114.64     10.82 o 
   1  -7  10      136.48      135.42     18.86 o 
   2  -7  10      166.70      170.96      9.87 o 
   3  -7  10      492.78      494.44     14.23 o 
   4  -7  10      439.50      453.40     34.78 o 
  -4  -6  10       16.58       18.28      4.37 o 
  -3  -6  10       14.09       19.72      6.95 o 
  -2  -6  10      156.31      154.63      8.06 o 
  -1  -6  10        3.28        6.53      6.70 o 
   0  -6  10      591.21      651.00     27.20 o 
   1  -6  10     1128.04     1170.07     24.79 o 
   2  -6  10     1050.67     1103.53     48.96 o 
   3  -6  10       81.30      113.01     11.35 o 
   4  -6  10       28.35       27.06      5.97 o 
   5  -6  10      225.08      232.26     11.23 o 
  -5  -5  10        2.65        1.86      2.80 o 
  -4  -5  10      195.05      196.07     11.00 o 
  -3  -5  10        6.07       13.37      2.43 o 
  -2  -5  10      246.05      250.92     13.31 o 
  -1  -5  10     1220.32     1177.87     11.15 o 
   0  -5  10     1075.56     1069.85     31.78 o 
   1  -5  10       90.53       97.14      8.38 o 
   2  -5  10       20.34       21.06      6.63 o 
   3  -5  10      174.53      180.04     16.97 o 
   4  -5  10       14.75        8.48      4.43 o 
   5  -5  10      490.06      508.12     23.40 o 
   6  -5  10      598.36      629.22     19.89 o 
  -5  -4  10       50.43       52.49      4.40 o 
  -4  -4  10       92.05       99.72      4.10 o 
  -3  -4  10      206.84      194.28      5.14 o 
  -2  -4  10      379.11      355.53      6.62 o 
  -1  -4  10       62.23       56.63      2.10 o 
   0  -4  10     1248.55     1220.39     31.36 o 
   1  -4  10     1078.46     1102.05     21.27 o 
   2  -4  10      186.15      189.19     15.09 o 
   3  -4  10      418.61      414.78      8.56 o 
   4  -4  10       94.68       90.67      6.23 o 
   5  -4  10      224.40      222.17     14.04 o 
   6  -4  10      158.85      150.43     21.95 o 
   7  -4  10      491.94      481.27     11.95 o 
  -6  -3  10        7.18       16.48      4.01 o 
  -5  -3  10        3.77        5.86      4.52 o 
  -4  -3  10      180.50      169.04      4.72 o 
  -3  -3  10      450.88      434.98      6.99 o 
  -2  -3  10     1167.68     1104.61     20.42 o 
  -1  -3  10     1539.58     1623.04     14.35 o 
   0  -3  10      514.40      555.22      6.70 o 
   1  -3  10      545.49      531.33     12.85 o 
   2  -3  10      237.41      274.57     14.84 o 
   3  -3  10        3.64        3.25      3.10 o 
   4  -3  10      209.57      237.67      8.20 o 
   5  -3  10        4.07        8.79      3.89 o 
   6  -3  10     1077.82     1106.56     41.55 o 
   7  -3  10      292.47      284.31     20.78 o 
  -6  -2  10        1.53        0.23      4.70 o 
  -5  -2  10       40.57       54.29      5.83 o 
  -4  -2  10     1315.09     1314.05     14.96 o 
  -3  -2  10     2616.07     2550.36     39.88 o 
  -2  -2  10        7.81        4.15      2.01 o 
  -1  -2  10       53.04       59.58      6.32 o 
   0  -2  10      117.43      107.86      5.01 o 
   1  -2  10        2.99       -1.15      3.67 o 
   2  -2  10     1118.33     1202.44     20.18 o 
   3  -2  10      764.39      777.04      6.86 o 
   4  -2  10     2199.11     2258.87     36.08 o 
   5  -2  10      775.82      807.89     15.89 o 
   6  -2  10       20.56       16.18      3.44 o 
   7  -2  10       49.44       62.95     10.88 o 
   8  -2  10       20.97       12.33      7.33 o 
  -6  -1  10      472.86      462.70     11.87 o 
  -5  -1  10      478.44      503.45      8.68 o 
  -4  -1  10       64.74       66.48      3.68 o 
  -3  -1  10      391.69      360.45      6.06 o 
  -2  -1  10     1098.93     1087.84     11.32 o 
  -1  -1  10      940.12      952.24      9.00 o 
   0  -1  10        2.10        1.84      1.72 o 
   1  -1  10      799.96      825.53     36.46 o 
   2  -1  10     1649.06     1661.00     22.71 o 
   3  -1  10      231.22      222.10      6.06 o 
   4  -1  10      152.90      161.73      3.74 o 
   5  -1  10      721.06      736.02     15.30 o 
   6  -1  10       33.00       32.01      3.88 o 
   7  -1  10       64.63       66.14     12.75 o 
   8  -1  10       78.58       78.67      9.15 o 
  -6   0  10        3.24       -3.02      5.46 o 
  -5   0  10       61.09       63.04      3.99 o 
  -4   0  10      803.06      774.55     10.03 o 
  -3   0  10      311.55      279.72      9.40 o 
  -2   0  10     1152.82     1121.16     11.39 o 
  -1   0  10     1404.55     1413.61     12.39 o 
   0   0  10     1857.51     1838.44     37.47 o 
   1   0  10      155.46      156.77      5.64 o 
   2   0  10      554.39      563.98      8.42 o 
   3   0  10      879.00      895.60      9.24 o 
   4   0  10      169.50      176.19      3.78 o 
   5   0  10      229.66      234.16      5.23 o 
   6   0  10       83.58       83.20      4.00 o 
   7   0  10      557.62      556.65     13.86 o 
   8   0  10        4.25        1.33      5.20 o 
  -6   1  10     1065.83     1093.83     14.17 o 
  -5   1  10       70.85       85.44      4.68 o 
  -4   1  10        4.79        4.60      2.82 o 
  -3   1  10     1163.43     1128.46     12.63 o 
  -2   1  10       54.93       51.38      4.05 o 
  -1   1  10     1528.72     1489.97     12.74 o 
   0   1  10      765.62      794.99      8.80 o 
   1   1  10     1732.61     1767.78     19.08 o 
   2   1  10      413.14      418.38      4.89 o 
   3   1  10      142.70      147.44      5.37 o 
   4   1  10      552.63      540.76      5.70 o 
   5   1  10      115.62      115.98      6.97 o 
   6   1  10      153.19      152.24     16.13 o 
   7   1  10      312.98      340.04     10.13 o 
   8   1  10      676.33      644.40     15.89 o 
  -6   2  10       85.62       84.46      8.55 o 
  -5   2  10      195.03      191.89      6.36 o 
  -4   2  10       74.47       73.16      9.22 o 
  -3   2  10       41.91       45.31      2.63 o 
  -2   2  10      552.72      569.61      8.34 o 
  -1   2  10      567.15      538.22      5.21 o 
   0   2  10      301.73      303.39      4.48 o 
   1   2  10       19.72       26.97      2.95 o 
   2   2  10       87.87       85.08      2.38 o 
   3   2  10       75.68       76.30      2.88 o 
   4   2  10       17.60       19.01      1.97 o 
   5   2  10     1082.93     1067.10     12.10 o 
   6   2  10      586.33      588.42      8.34 o 
   7   2  10       72.23       81.15      6.01 o 
   8   2  10        3.81        6.63      4.96 o 
  -6   3  10       19.47       20.10      3.25 o 
  -5   3  10      249.55      240.76      5.30 o 
  -4   3  10     1795.78     1726.72     18.68 o 
  -3   3  10     1095.81     1030.92     10.03 o 
  -2   3  10      277.25      261.69      9.10 o 
  -1   3  10      415.14      382.07      5.51 o 
   0   3  10      759.41      751.99      9.78 o 
   1   3  10      547.22      552.92      5.07 o 
   2   3  10      240.39      238.97      5.93 o 
   3   3  10      763.99      743.26      8.22 o 
   4   3  10     1539.21     1559.40     14.04 o 
   5   3  10      913.84      880.01     11.64 o 
   6   3  10        3.87        3.62      3.20 o 
   7   3  10       47.10       42.57      8.35 o 
   8   3  10       38.36       28.63      5.55 o 
  -6   4  10       94.36       89.96      4.74 o 
  -5   4  10      309.69      286.52      5.07 o 
  -4   4  10       44.86       64.03      3.11 o 
  -3   4  10      373.59      359.06      5.52 o 
  -2   4  10      464.33      446.15      5.74 o 
  -1   4  10      552.86      551.24      8.74 o 
   0   4  10        0.41        1.26      0.93 o 
   1   4  10     1027.92     1024.44      7.49 o 
   2   4  10      601.07      584.06      9.21 o 
   3   4  10      123.75      126.90      3.00 o 
   4   4  10      138.80      132.77      3.54 o 
   5   4  10      123.31      131.41      4.81 o 
   6   4  10      105.13      108.59      3.93 o 
   7   4  10       10.36        9.18      3.74 o 
   8   4  10      157.62      161.47      7.37 o 
  -5   5  10      397.85      401.38      7.57 o 
  -4   5  10      925.58      915.73     11.95 o 
  -3   5  10       48.33       61.93      3.59 o 
  -2   5  10       19.10       14.88      0.98 o 
  -1   5  10      671.30      636.70     18.63 o 
   0   5  10      386.89      399.36     11.99 o 
   1   5  10       40.88       56.88      6.18 o 
   2   5  10      246.27      223.69      8.83 o 
   3   5  10     1013.69     1026.76     12.64 o 
   4   5  10      732.07      732.46     20.93 o 
   5   5  10      146.39      136.77      2.95 o 
   6   5  10       85.04       89.28      6.46 o 
   7   5  10      349.00      332.58      6.61 o 
   8   5  10        2.34        3.88      3.84 o 
  -5   6  10      235.52      168.35     19.80 o 
  -4   6  10       93.71       98.26      9.43 o 
  -3   6  10      132.04      119.77      9.08 o 
  -2   6  10       15.47       15.78      5.59 o 
  -1   6  10       51.37       60.89      6.46 o 
   0   6  10      302.70      294.79     11.10 o 
   1   6  10      977.69      995.68     27.66 o 
   2   6  10     1418.67     1408.36     25.63 o 
   3   6  10      140.94      134.65      8.21 o 
   4   6  10       44.61       59.29      6.81 o 
   5   6  10       27.39       30.10      6.49 o 
   6   6  10       40.07       44.11      2.83 o 
   7   6  10      247.78      253.65      6.43 o 
  -4   7  10       75.53       74.10      9.29 o 
  -3   7  10       94.64       94.63      9.22 o 
  -2   7  10      621.26      641.15     14.43 o 
  -1   7  10     1194.47     1222.26     17.64 o 
   0   7  10      187.05      204.63     10.37 o 
   1   7  10       16.93       19.21     11.14 o 
   2   7  10      158.68      157.49      9.46 o 
   3   7  10      116.89      120.58      8.73 o 
   4   7  10       83.53       84.19      8.17 o 
   5   7  10       35.28       44.00      7.58 o 
   6   7  10      945.61      918.97     21.02 o 
  -3   8  10      159.31      175.47     11.70 o 
  -2   8  10      622.08      597.65     14.90 o 
  -1   8  10       53.98       55.38      9.15 o 
   0   8  10       77.16       89.78      9.43 o 
   1   8  10        3.15        2.23      5.94 o 
   2   8  10       90.24       81.89     15.02 o 
   3   8  10       90.73       86.15     15.36 o 
   4   8  10      613.42      607.98     16.97 o 
   5   8  10      792.35      762.39     29.30 o 
   6   8  10       10.62        7.44      6.91 o 
  -2   9  10      184.33      204.59     22.63 o 
  -1   9  10      727.81      751.04     20.99 o 
   0   9  10        4.03        2.62      6.67 o 
   1   9  10      287.51      312.14     14.07 o 
   2   9  10      577.96      569.64     17.91 o 
   3   9  10      250.98      224.77     12.71 o 
   4   9  10        2.76        2.34      6.53 o 
   5   9  10      381.09      352.30     15.02 o 
   1  10  10        5.36        5.69      7.51 o 
   2  10  10      141.59      174.53     12.22 o 
  -1  -7  11       32.80       30.66      9.71 o 
   0  -7  11       43.02       41.80      9.74 o 
   1  -7  11      114.91      119.74     11.80 o 
   2  -7  11      818.63      852.41     16.08 o 
  -3  -6  11      104.55      108.79      8.46 o 
  -2  -6  11       63.09       61.50      8.63 o 
  -1  -6  11      211.27      198.79     12.78 o 
   0  -6  11      167.51      174.14     11.91 o 
   1  -6  11      113.62      106.22     10.48 o 
   2  -6  11       86.06      104.90     15.78 o 
   3  -6  11      580.27      632.44     13.09 o 
   4  -6  11       27.11       32.88      6.21 o 
  -4  -5  11       60.28       85.14      4.32 o 
  -3  -5  11      182.02      184.77      4.53 o 
  -2  -5  11      460.45      494.54     15.54 o 
  -1  -5  11       59.00       68.13      9.15 o 
   0  -5  11      314.13      327.23     13.34 o 
   1  -5  11      786.85      861.84     20.32 o 
   2  -5  11      182.71      166.65      8.69 o 
   3  -5  11       82.95       87.44      9.04 o 
   4  -5  11      248.15      273.29     10.34 o 
   5  -5  11      244.27      255.27     15.11 o 
  -4  -4  11       27.79       32.23      5.41 o 
  -3  -4  11      124.27      121.35     11.75 o 
  -2  -4  11      297.50      327.97      5.68 o 
  -1  -4  11     1334.42     1326.61     15.40 o 
   0  -4  11     1059.14     1021.14     21.44 o 
   1  -4  11        0.20       -1.78      8.90 o 
   2  -4  11       52.22       62.23      7.54 o 
   3  -4  11        6.32        6.14      3.91 o 
   4  -4  11      126.03      123.91      6.32 o 
   5  -4  11      861.91      860.52     38.66 o 
   6  -4  11      870.23      888.64     15.43 o 
  -5  -3  11        6.65        6.76      4.14 o 
  -4  -3  11      962.00      917.03     12.95 o 
  -3  -3  11      879.77      869.53     14.89 o 
  -2  -3  11      383.59      376.14      7.45 o 
  -1  -3  11        9.14       12.52      4.04 o 
   0  -3  11      765.01      751.81     16.62 o 
   1  -3  11        6.80       16.55      9.92 o 
   2  -3  11        7.05        8.66      5.20 o 
   3  -3  11      777.11      798.18     25.28 o 
   4  -3  11      439.31      468.86     10.93 o 
   5  -3  11      256.44      254.59      7.80 o 
   6  -3  11      444.89      446.34     22.19 o 
   7  -3  11       41.65       75.65     17.98 o 
  -5  -2  11       44.94       44.74      4.89 o 
  -4  -2  11      251.31      249.77      7.70 o 
  -3  -2  11      244.13      246.23      7.00 o 
  -2  -2  11      195.48      195.73      5.43 o 
  -1  -2  11      193.42      192.79      4.71 o 
   0  -2  11        1.00        2.81      1.79 o 
   1  -2  11      400.06      418.33     17.01 o 
   2  -2  11      134.80      124.73      7.23 o 
   3  -2  11      410.34      390.42      9.61 o 
   4  -2  11      160.81      176.33      3.26 o 
   5  -2  11       28.09       31.80      2.74 o 
   6  -2  11     1005.90     1021.95     31.43 o 
   7  -2  11      342.43      363.77     31.36 o 
  -5  -1  11      145.96      155.65      5.89 o 
  -4  -1  11      529.67      512.34     12.64 o 
  -3  -1  11      433.08      430.04      7.39 o 
  -2  -1  11        2.75        5.17      2.19 o 
  -1  -1  11      240.34      238.62      8.16 o 
   0  -1  11      311.08      346.23      6.08 o 
   1  -1  11       80.17       97.21      6.08 o 
   2  -1  11      396.15      408.11      4.73 o 
   3  -1  11      885.22      930.05      9.70 o 
   4  -1  11      210.62      210.88      3.54 o 
   5  -1  11      240.55      247.75      5.56 o 
   6  -1  11       75.59       89.92      7.77 o 
   7  -1  11     1934.06     1804.24     32.86 o 
  -6   0  11        4.58        8.08      4.72 o 
  -5   0  11      379.32      350.82     12.05 o 
  -4   0  11       21.43       23.93      3.43 o 
  -3   0  11      773.05      746.33      9.23 o 
  -2   0  11       62.44       62.65      3.05 o 
  -1   0  11       19.47       14.87      2.20 o 
   0   0  11      116.31      129.75      4.78 o 
   1   0  11        6.17        4.23      2.67 o 
   2   0  11      389.98      381.93      8.17 o 
   3   0  11       91.86       98.80      6.39 o 
   4   0  11      365.05      389.26     15.53 o 
   5   0  11       89.40       92.35      2.98 o 
   6   0  11       69.81       75.84      3.15 o 
   7   0  11      454.52      449.76     13.06 o 
   8   0  11      987.21      981.12     21.72 o 
  -6   1  11       27.05       22.66      5.02 o 
  -5   1  11       21.64       23.12      3.39 o 
  -4   1  11        2.65        7.27      3.37 o 
  -3   1  11        0.07       -1.37      3.47 o 
  -2   1  11      734.69      728.89     10.60 o 
  -1   1  11     1606.74     1603.50     21.86 o 
   0   1  11     1119.18     1111.12     10.84 o 
   1   1  11      224.53      224.38      9.74 o 
   2   1  11       30.93       31.26      2.20 o 
   3   1  11      302.58      295.67     11.43 o 
   4   1  11        8.47        7.43      1.82 o 
   5   1  11      682.80      672.05     14.49 o 
   6   1  11      763.86      775.18     13.73 o 
   7   1  11      277.37      274.81      9.46 o 
   8   1  11      196.91      198.72      9.74 o 
  -5   2  11       52.11       70.00     10.80 o 
  -4   2  11      616.80      600.41      7.44 o 
  -3   2  11      644.74      626.33      7.87 o 
  -2   2  11     1115.80     1061.24     10.58 o 
  -1   2  11       17.02       14.23      2.93 o 
   0   2  11      143.99      143.58      3.80 o 
   1   2  11        3.44        3.44      1.47 o 
   2   2  11        0.74        1.99      1.52 o 
   3   2  11      474.39      490.09      7.77 o 
   4   2  11      713.27      711.39      6.88 o 
   5   2  11      965.65      944.79     14.34 o 
   6   2  11      617.80      578.81      8.42 o 
   7   2  11       72.79       85.10      6.11 o 
   8   2  11       15.28       15.92      5.52 o 
  -5   3  11      300.47      303.45      5.59 o 
  -4   3  11        2.29        5.45      2.16 o 
  -3   3  11      178.14      174.59      6.07 o 
  -2   3  11      623.03      655.56      8.33 o 
  -1   3  11        4.92        1.67      1.42 o 
   0   3  11       14.97       14.76      2.49 o 
   1   3  11       14.97       15.36      1.32 o 
   2   3  11      488.34      488.35      4.54 o 
   3   3  11      281.62      291.71      5.29 o 
   4   3  11        0.96        1.44      2.34 o 
   5   3  11     1146.96     1135.32     10.13 o 
   6   3  11      797.47      750.51      9.87 o 
   7   3  11      171.18      164.33      6.91 o 
   8   3  11      209.59      187.83      8.31 o 
  -5   4  11      520.38      506.98      9.64 o 
  -4   4  11      234.91      229.39      5.01 o 
  -3   4  11      358.21      335.85     12.23 o 
  -2   4  11      415.68      397.32      4.67 o 
  -1   4  11        6.01        9.32      2.22 o 
   0   4  11        3.91        6.28      1.06 o 
   1   4  11      426.78      434.30      3.66 o 
   2   4  11      299.62      291.46      4.30 o 
   3   4  11      715.04      694.46      6.61 o 
   4   4  11      432.97      443.73      5.07 o 
   5   4  11      638.29      634.92      9.45 o 
   6   4  11      525.28      481.88     23.55 o 
   7   4  11        3.25        3.21      3.35 o 
   8   4  11        9.09       15.15      8.00 o 
  -4   5  11        2.72       -0.14      5.13 o 
  -3   5  11       94.78      102.44      6.81 o 
  -2   5  11       20.21       20.83      2.29 o 
  -1   5  11       69.62       84.98     10.11 o 
   0   5  11      126.77      107.90      8.14 o 
   1   5  11     1513.09     1561.79     27.45 o 
   2   5  11      987.42     1011.15     19.69 o 
   3   5  11        0.57        0.51      0.63 o 
   4   5  11      190.57      181.62      4.13 o 
   5   5  11      120.91      118.40     10.69 o 
   6   5  11       96.25       92.82     12.92 o 
   7   5  11      335.49      337.74     11.94 o 
  -4   6  11       20.17       17.32     12.99 o 
  -3   6  11       62.79       66.03      8.49 o 
  -2   6  11      671.12      703.37     18.30 o 
  -1   6  11      645.47      675.03     18.93 o 
   0   6  11      570.78      590.62     23.68 o 
   1   6  11      435.28      421.19     13.16 o 
   2   6  11      212.58      215.24      9.95 o 
   3   6  11       14.19       15.05      5.97 o 
   4   6  11      144.13      149.07     14.88 o 
   5   6  11      806.93      761.17     26.08 o 
  -3   7  11      280.79      272.26     13.27 o 
  -2   7  11      539.05      565.54     21.25 o 
  -1   7  11       75.04       74.23      6.38 o 
   0   7  11       28.66       28.53     13.02 o 
   1   7  11       20.33       27.17      7.33 o 
   2   7  11      199.13      213.53     10.86 o 
   3   7  11      459.20      453.70     14.42 o 
   4   7  11       84.48      114.19      9.18 o 
   5   7  11      181.90      203.12     11.03 o 
  -2   8  11      370.83      392.15     13.16 o 
  -1   8  11      773.61      804.78     21.93 o 
   0   8  11      532.81      517.12     26.71 o 
   1   8  11        7.15       -5.59      6.67 o 
   2   8  11      420.30      409.04     14.98 o 
   3   8  11      118.88      117.12     10.34 o 
   4   8  11      156.33      138.73     10.76 o 
   0   9  11       48.87       32.34     16.17 o 
   1   9  11      103.62       84.82     18.26 o 
   2   9  11     1161.23     1150.06     27.10 o 
   3   9  11     1120.31     1031.30     25.32 o 
   0  -6  12      330.67      313.82     24.65 o 
   1  -6  12      123.75      100.74     11.21 o 
   2  -6  12      643.87      657.02     17.91 o 
  -2  -5  12      467.51      472.18     12.75 o 
  -1  -5  12     1039.33     1046.35     25.25 o 
   0  -5  12      640.82      663.43     18.79 o 
   1  -5  12       55.14       61.28      9.04 o 
   2  -5  12       88.96       93.74     19.82 o 
   3  -5  12      208.77      213.65      8.44 o 
   4  -5  12       32.88       40.21      6.09 o 
  -3  -4  12      106.34      108.08      5.51 o 
  -2  -4  12      263.76      263.67      9.00 o 
  -1  -4  12        0.45        0.84      5.73 o 
   0  -4  12      145.39      138.04     16.62 o 
   1  -4  12      144.12      132.69      9.57 o 
   2  -4  12       22.65       16.35      4.63 o 
   3  -4  12      337.58      377.18     18.73 o 
   4  -4  12      557.44      559.39     33.47 o 
   5  -4  12      221.66      248.90     11.92 o 
  -4  -3  12      149.50      130.39      8.12 o 
  -3  -3  12      116.91      128.56      6.34 o 
  -2  -3  12      115.75      121.53      8.15 o 
  -1  -3  12      410.82      390.11      6.08 o 
   0  -3  12       14.36        4.96      9.74 o 
   1  -3  12      832.04      866.03     19.03 o 
   2  -3  12      636.96      633.73     10.85 o 
   3  -3  12      638.62      618.78     14.82 o 
   4  -3  12       18.43       19.30     17.27 o 
   5  -3  12      517.87      522.89     24.62 o 
   6  -3  12      100.23      106.94     11.82 o 
  -4  -2  12      394.33      336.47      8.64 o 
  -3  -2  12       11.95        7.03      3.47 o 
  -2  -2  12      102.33      102.80      4.78 o 
  -1  -2  12        3.50        2.87      2.60 o 
   0  -2  12      908.10      867.71     18.23 o 
   1  -2  12       71.82      110.55      7.40 o 
   2  -2  12      355.82      370.49     20.06 o 
   3  -2  12     1261.33     1233.18     29.17 o 
   4  -2  12      303.40      312.48      7.57 o 
   5  -2  12       37.44       53.70     12.57 o 
   6  -2  12        7.30       12.32      5.40 o 
  -4  -1  12      425.34      406.03      6.98 o 
  -3  -1  12       94.28       84.27      4.64 o 
  -2  -1  12       73.33       82.42      3.53 o 
  -1  -1  12       60.95       70.16      4.32 o 
   0  -1  12     1075.33     1084.97     20.01 o 
   1  -1  12     1014.26     1018.73     25.11 o 
   2  -1  12      469.05      495.15     15.82 o 
   3  -1  12      133.96      133.18      5.09 o 
   4  -1  12      514.54      523.03      9.50 o 
   5  -1  12      151.49      157.44      3.76 o 
   6  -1  12      216.17      222.28     17.39 o 
   7  -1  12        0.71       -1.13      3.71 o 
  -5   0  12        2.27       -1.19      3.27 o 
  -4   0  12      120.38      106.10      8.21 o 
  -3   0  12       36.59       52.20      5.98 o 
  -2   0  12      843.16      821.56      8.98 o 
  -1   0  12     1580.44     1557.71     16.30 o 
   0   0  12     1269.46     1291.04     14.53 o 
   1   0  12      544.04      559.92      8.78 o 
   2   0  12      363.50      351.20      5.90 o 
   3   0  12       92.90       95.93      3.05 o 
   4   0  12        7.78        8.96      1.96 o 
   5   0  12      538.96      573.91      7.46 o 
   6   0  12      551.51      561.58      7.59 o 
   7   0  12     1551.49     1540.73     20.36 o 
  -5   1  12        4.11        2.94      3.33 o 
  -4   1  12      124.61      139.56     10.91 o 
  -3   1  12      437.05      437.55      7.07 o 
  -2   1  12      361.80      344.32      5.56 o 
  -1   1  12        0.01        2.48      2.38 o 
   0   1  12     1406.62     1380.56     15.43 o 
   1   1  12     1227.28     1270.39     14.09 o 
   2   1  12      468.27      471.85     10.10 o 
   3   1  12      493.80      492.37      7.27 o 
   4   1  12     1008.03     1022.55     23.83 o 
   5   1  12      250.27      254.56      5.22 o 
   6   1  12       26.13       21.14      5.83 o 
   7   1  12      319.26      299.77     11.73 o 
  -4   2  12      382.24      393.13     12.21 o 
  -3   2  12       65.02       71.58      4.88 o 
  -2   2  12      717.94      692.17     12.78 o 
  -1   2  12     1247.28     1185.24     13.71 o 
   0   2  12        6.99       10.36      2.33 o 
   1   2  12      582.05      589.17      5.89 o 
   2   2  12      150.80      153.53      3.32 o 
   3   2  12      386.32      377.95      7.05 o 
   4   2  12      248.50      243.12      4.30 o 
   5   2  12      319.95      326.37     16.37 o 
   6   2  12      358.35      436.33     68.81 o 
   7   2  12      142.76      150.23     26.78 o 
  -4   3  12      591.83      593.51      7.27 o 
  -3   3  12      641.92      662.27     10.44 o 
  -2   3  12      423.33      391.03      7.35 o 
  -1   3  12       95.88       98.89      4.61 o 
   0   3  12      102.12      112.58      4.17 o 
   1   3  12      363.09      363.12      5.57 o 
   2   3  12      298.22      305.53      3.61 o 
   3   3  12      617.45      610.11      6.30 o 
   4   3  12     1475.04     1497.01     20.08 o 
   5   3  12      304.49      319.40      8.03 o 
   6   3  12        4.21        6.11      2.87 o 
   7   3  12       43.86       40.45     24.58 o 
  -4   4  12        4.34        1.31      3.66 o 
  -3   4  12        4.78        4.38      1.74 o 
  -2   4  12      499.85      487.16     12.70 o 
  -1   4  12       93.42       82.27      3.50 o 
   0   4  12      104.76       98.76      5.84 o 
   1   4  12      278.89      296.08      4.04 o 
   2   4  12     1189.29     1206.42     12.72 o 
   3   4  12      222.70      219.73      8.05 o 
   4   4  12       77.10       82.91      4.49 o 
   5   4  12       88.26       94.11      2.96 o 
   6   4  12      156.03      157.93      3.85 o 
   7   4  12       43.99       43.72     16.46 o 
  -3   5  12       20.42       16.87      6.91 o 
  -2   5  12      187.31      171.10      9.95 o 
  -1   5  12     1020.10     1020.70     17.58 o 
   0   5  12      266.46      248.48     11.00 o 
   1   5  12      662.58      629.70     15.68 o 
   2   5  12      137.70      135.63      8.59 o 
   3   5  12      755.84      759.94     24.34 o 
   4   5  12        2.21        2.79      4.92 o 
  -3   6  12      201.70      187.86     19.52 o 
  -2   6  12      334.65      331.97     14.33 o 
  -1   6  12       79.13       77.11      6.25 o 
   0   6  12      302.74      306.21     12.68 o 
   1   6  12      962.41      930.77     21.06 o 
   2   6  12      367.90      353.80     20.18 o 
   3   6  12       25.58       16.48     11.03 o 
   4   6  12       45.03       42.57      7.30 o 
  -2   7  12      753.10      780.91     20.24 o 
  -1   7  12      380.79      399.89     15.64 o 
   0   7  12       44.00       46.30      8.80 o 
   1   7  12      186.38      181.75     11.31 o 
   2   7  12      362.46      368.29     22.24 o 
   3   7  12        7.78        3.67     10.58 o 
   0   8  12       27.17       34.71      9.18 o 
   1   8  12      135.88      120.19     11.10 o 
   2   8  12        6.65       -7.26      7.26 o 
  -1  -4  13      946.47      956.85     23.57 o 
   0  -4  13      144.81      175.19     11.70 o 
   1  -4  13       19.55       30.52      8.00 o 
   2  -4  13       35.75       33.73      6.63 o 
   3  -4  13      282.97      293.49     17.58 o 
  -2  -3  13      326.88      342.18     13.18 o 
  -1  -3  13       11.31       15.33     12.08 o 
   0  -3  13      517.34      546.80     16.03 o 
   1  -3  13       60.43       66.73      8.07 o 
   2  -3  13       16.21       27.02      5.63 o 
   3  -3  13      555.47      555.84     10.93 o 
   4  -3  13      526.04      532.67     13.90 o 
  -3  -2  13       16.17       11.83      4.30 o 
  -2  -2  13       64.79       65.14      3.70 o 
  -1  -2  13       26.19       15.47      6.49 o 
   0  -2  13       30.72       37.82      6.84 o 
   1  -2  13      813.18      801.92     17.70 o 
   2  -2  13     1730.76     1711.45     23.56 o 
   3  -2  13      184.76      198.75      7.94 o 
   4  -2  13      103.22      107.35      5.82 o 
   5  -2  13        3.56        8.44      4.09 o 
  -3  -1  13       69.95       93.35      4.95 o 
  -2  -1  13       16.95       14.88      3.45 o 
  -1  -1  13      865.02      865.36     11.44 o 
   0  -1  13      596.65      597.68     14.11 o 
   1  -1  13       25.48       27.34      5.52 o 
   2  -1  13        1.50        3.42      3.69 o 
   3  -1  13      305.81      312.25      5.39 o 
   4  -1  13        3.54        7.57      3.38 o 
   5  -1  13        0.35        1.00      3.15 o 
   6  -1  13      460.88      473.46     13.76 o 
  -3   0  13      318.48      288.38      6.49 o 
  -2   0  13       16.65       14.72      3.63 o 
  -1   0  13      170.20      171.42      6.04 o 
   0   0  13      221.91      216.25      8.14 o 
   1   0  13      681.67      719.96     14.35 o 
   2   0  13      175.84      181.94      5.24 o 
   3   0  13       45.10       39.01      3.05 o 
   4   0  13      291.56      288.91      7.15 o 
   5   0  13       28.03       29.05      3.75 o 
   6   0  13       84.81       97.50      6.37 o 
  -3   1  13        0.19        0.86      2.61 o 
  -2   1  13      734.56      745.21     16.87 o 
  -1   1  13     1014.67      995.62     12.70 o 
   0   1  13      143.84      164.15      6.60 o 
   1   1  13      121.29      114.28      6.80 o 
   2   1  13        3.49        7.09      3.27 o 
   3   1  13        7.22        4.98      1.87 o 
   4   1  13      208.01      202.27      6.89 o 
   5   1  13      410.11      437.89     24.02 o 
   6   1  13      364.43      379.12      8.89 o 
  -3   2  13      480.56      443.51      7.33 o 
  -2   2  13      244.99      252.80      5.68 o 
  -1   2  13        9.78       16.33      5.12 o 
   0   2  13      272.92      284.80     22.82 o 
   1   2  13        8.61       10.93      2.71 o 
   2   2  13      216.62      199.48      5.38 o 
   3   2  13        2.81        3.88      1.96 o 
   4   2  13      709.66      727.23     10.54 o 
   5   2  13      326.65      322.68     10.39 o 
   6   2  13       34.10       39.23      4.78 o 
  -3   3  13        0.64        1.02      1.98 o 
  -2   3  13       88.39       84.98      8.33 o 
  -1   3  13       88.58       79.15      3.93 o 
   0   3  13       13.76       13.11      2.70 o 
   1   3  13     1092.11     1083.58     10.43 o 
   2   3  13      470.20      477.80      8.57 o 
   3   3  13      193.37      191.26      6.23 o 
   4   3  13       63.20       59.35      4.34 o 
   5   3  13      214.58      223.83      6.70 o 
   6   3  13       54.21       55.04      3.36 o 
  -3   4  13       89.25       91.03      9.08 o 
  -2   4  13       48.08       58.98      7.54 o 
  -1   4  13      565.28      558.72     10.76 o 
   0   4  13      535.02      557.48     14.84 o 
   1   4  13        0.86       12.99      5.52 o 
   2   4  13        4.20        0.31      7.16 o 
   3   4  13       34.79       40.61     10.62 o 
  -2   5  13       30.05       33.07      7.68 o 
  -1   5  13        0.44        8.19      4.47 o 
   0   5  13       44.21       42.32      7.72 o 
   1   5  13      166.08      194.43     16.48 o 
   2   5  13       23.38       24.79      6.60 o 
  -1   6  13      646.58      668.18     19.24 o 
   0   6  13      397.45      398.18     23.36 o 
   1   6  13      554.41      554.10     16.27 o 
   2   6  13      112.48      101.37      9.29 o 
   1   7  13       81.55       80.45      9.88 o 
   2   7  13       68.57       74.83      9.67 o 
   1  -3  14      463.26      524.62     15.99 o 
  -1  -2  14      201.05      181.54     10.65 o 
   0  -2  14      374.60      367.45     13.09 o 
   1  -2  14       45.83       23.22     11.59 o 
   2  -2  14        0.38        0.36      4.18 o 
   3  -2  14      628.15      608.91     11.12 o 
  -1  -1  14        0.69        2.78      4.82 o 
   0  -1  14      115.75      106.64      8.07 o 
   1  -1  14      427.65      425.24     12.40 o 
   2  -1  14      602.58      564.96     11.18 o 
   3  -1  14       19.79       14.29      3.73 o 
   4  -1  14      184.77      199.79      7.88 o 
  -2   0  14       34.14       39.25     10.19 o 
  -1   0  14      320.05      303.68      7.81 o 
   0   0  14      395.23      392.04     11.14 o 
   1   0  14      239.89      248.59      8.76 o 
   2   0  14      488.59      460.43     22.58 o 
   3   0  14      399.40      399.38      6.03 o 
   4   0  14      241.09      227.04      6.09 o 
  -2   1  14      506.69      496.47     10.47 o 
  -1   1  14       68.53       68.80      5.69 o 
   0   1  14      326.58      335.15      9.43 o 
   1   1  14       47.09       43.36      4.12 o 
   2   1  14        3.73        5.99      2.29 o 
   3   1  14      136.53      143.77      5.44 o 
   4   1  14      239.99      250.58      5.88 o 
   5   1  14      147.68      161.45      9.03 o 
  -2   2  14       94.00       94.29      5.60 o 
  -1   2  14      164.70      156.67      8.64 o 
   0   2  14        7.41        3.67      3.42 o 
   1   2  14      661.35      667.91     12.38 o 
   2   2  14     1427.86     1424.60     13.52 o 
   3   2  14     1255.14     1288.10     13.45 o 
   4   2  14      273.73      269.30      4.43 o 
   5   2  14      150.85      147.85      4.47 o 
  -1   3  14      202.15      186.78      9.57 o 
   0   3  14      288.93      278.93     10.65 o 
   1   3  14      151.58      145.23      8.31 o 
   2   3  14      375.72      384.77     11.28 o 
   3   3  14      919.16      919.21     24.62 o 
  -1   4  14       10.50       20.15      6.60 o 
   0   4  14      266.34      288.19     11.59 o 
   1   4  14      902.70      862.50     27.27 o 
   2   4  14      158.92      141.91      8.90 o 
   3   4  14        4.00        5.62      5.24 o 
   0   5  14     1407.04     1407.97     28.67 o 
   1   5  14       80.43       88.90      8.90 o 
   2   5  14       24.17       17.53      6.60 o 
   3   5  14      195.62      196.59     10.34 o 
                                                 
